# Supplementary material for: Tetra­kis(quinolin-8-olato-κ2 N,O)hafnium(IV) toluene disolvate
Source: Acta Crystallogr Sect E Struct Rep Online. 2009 Nov 4;65(Pt 12):m1514–5. doi: 10.1107/S1600536809043244 (PMC2972127; doi:10.1107/S1600536809043244)
Supplement: Supplementary file 1 [file e-65-m1514-sup1.cif]

##############################################################################
###                                                                        ###
###        Electronic paper (Acta Crystallographica Section E)             ###
###                                                                        ###
##############################################################################
#                                                                            #
# This CIF contains the data in a paper accepted for publication in Acta     #
# Crystallographica Section E. It conforms to the requirements of Notes      #
# for Authors for Section E, and has been peer reviewed under the auspices   #
# of the IUCr Commission on Journals.                                        #
#                                                                            #
# Full details of the Crystallographic Information File format               #
# are given in the paper "The Crystallographic Information File (CIF):       #
# a New Standard Archive File for Crystallography" by S. R. Hall, F. H.      #
# Allen and I. D. Brown [Acta Cryst. (1991), A47, 655-685].                  #
#                                                                            #
# The current version of the core CIF dictionary is obtainable from          #
# ftp://ftp.iucr.org/pub/cif_core.dic. The current version number is 2.4.    #
#                                                                            #
# Software is freely available for graphical display of the structure(s) in  #
# this CIF.  For information consult the CIF home page http://www.iucr.org/  #
# cif/home.html                                                              #
#                                                                            #
# This file may be used for bona fide research purposes within the           #
# scientific community so long as proper attribution is given to the journal # 
# article from which it was obtained.                                        #
#                                                                            #
##############################################################################
                                             
data_I
_audit_creation_method     'WinGX routine CIF_UPDATE'
_chemical_name_systematic
;
Tetrakis(quinolin-8-olato-\k^2^<i>N</i>,<i>O</i>)hafnium(IV) toluene disolvate
;
_chemical_formula_moiety     'C36 H24 Hf N4 O4, 2(C7 H8)'
_chemical_formula_sum     'C50 H40 Hf N4 O4'
_chemical_formula_iupac     '[Hf (C9 H6 N O)4], 2C7 H8'
_chemical_formula_weight     939.35
_symmetry_cell_setting     'Triclinic'
_symmetry_space_group_name_H-M     'P -1'
_symmetry_space_group_name_Hall     '-P 1'
loop_
    _symmetry_equiv_pos_as_xyz
    'x, y, z'
    '-x, -y, -z'
_cell_length_a     11.3323(5)
_cell_length_b     12.5539(5)
_cell_length_c     15.7126(7)
_cell_angle_alpha     69.746(2)
_cell_angle_beta     69.700(2)
_cell_angle_gamma     75.787(2)
_cell_volume     1946.79(14)
_cell_formula_units_Z     2
_cell_measurement_reflns_used     9377
_cell_measurement_theta_min     2.57
_cell_measurement_theta_max     28.13
_cell_measurement_temperature     100(2)
_exptl_crystal_description     'plate'
_exptl_crystal_colour     'yellow'
_exptl_crystal_size_max     0.220
_exptl_crystal_size_mid     0.103
_exptl_crystal_size_min     0.038
_exptl_crystal_density_diffrn     1.602
_exptl_crystal_density_method     'not measured'
_exptl_crystal_F_000     944
_exptl_absorpt_coefficient_mu     2.734
_exptl_absorpt_correction_type     'multi-scan'
_exptl_absorpt_process_details     '(SADABS; Bruker, 2004)'
_exptl_absorpt_correction_T_min     0.5846
_exptl_absorpt_correction_T_max     0.8985
_exptl_special_details
;
;
_diffrn_ambient_temperature     100(2)
_diffrn_radiation_type     MoK\a
_diffrn_radiation_wavelength     0.71073
_diffrn_radiation_source     'fine-focus sealed tube'
_diffrn_radiation_monochromator     graphite
_diffrn_measurement_device_type     'Bruker X8 APEXII 4K Kappa CCD'
_diffrn_measurement_method     '\w and \f'
_diffrn_reflns_number     22928
_diffrn_reflns_av_R_equivalents     0.0442
_diffrn_reflns_theta_min     1.44
_diffrn_reflns_theta_max     27
_diffrn_reflns_theta_full     27
_diffrn_measured_fraction_theta_max     0.996
_diffrn_measured_fraction_theta_full     0.996
_diffrn_reflns_limit_h_min     -14
_diffrn_reflns_limit_h_max     14
_diffrn_reflns_limit_k_min     -16
_diffrn_reflns_limit_k_max     16
_diffrn_reflns_limit_l_min     -20
_diffrn_reflns_limit_l_max     20
_refine_special_details
;
Refinement of <i>F</i>^2^ against ALL reflections. The weighted <i>R</i>-factor
<i>wR</i> and goodness of fit <i>S</i> are based on <i>F</i>^2^, conventional
<i>R</i>-factors <i>R</i> are based on <i>F</i>, with <i>F</i> set to zero for
negative <i>F</i>^2^. The threshold expression of <i>F</i>^2^ >
2\s(<i>F</i>^2^) is used only for calculating <i>R</i>-factors(gt) <i>etc</i>.
and is not relevant to the choice of reflections for refinement.
<i>R</i>-factors based on <i>F</i>^2^ are statistically about twice as large
as those based on <i>F</i>, and <i>R</i>- factors based on ALL data will be
even larger.
;
_reflns_number_total     8458
_reflns_number_gt     7551
_reflns_threshold_expression     >2\s(I)
_refine_ls_structure_factor_coef     Fsqd
_refine_ls_matrix_type     full
_refine_ls_R_factor_all     0.0383
_refine_ls_R_factor_gt     0.0328
_refine_ls_wR_factor_ref     0.1003
_refine_ls_goodness_of_fit_ref     1.036
_refine_ls_restrained_S_all     1.036
_refine_ls_number_reflns     8458
_refine_ls_number_parameters     534
_refine_ls_number_restraints     0
_refine_ls_hydrogen_treatment     constr
_refine_ls_weighting_scheme     calc
_refine_ls_weighting_details
                 'calc w=1/[\s^2^(Fo^2^)+(0.0618P)^2^] where P=(Fo^2^+2Fc^2^)/3'
_atom_sites_solution_hydrogens     geom
_atom_sites_solution_primary     direct
_atom_sites_solution_secondary     difmap
_refine_ls_shift/su_max     0.002
_refine_ls_shift/su_mean     0
_refine_diff_density_max     1.161
_refine_diff_density_min     -0.809
_refine_ls_extinction_method     none
loop_
    _atom_type_symbol
    _atom_type_description
    _atom_type_scat_dispersion_real
    _atom_type_scat_dispersion_imag
    _atom_type_scat_source
    C C 0.0033 0.0016 'International Tables Vol C Tables 4.2.6.8 and 6.1.1.4'
    H H 0 0 'International Tables Vol C Tables 4.2.6.8 and 6.1.1.4'
    N N 0.0061 0.0033 'International Tables Vol C Tables 4.2.6.8 and 6.1.1.4'
    O O 0.0106 0.006 'International Tables Vol C Tables 4.2.6.8 and 6.1.1.4'
    Hf Hf -0.583 6.1852 'International Tables Vol C Tables 4.2.6.8 and 6.1.1.4'
_computing_data_collection     'APEX2 (Bruker, 2005)'
_computing_cell_refinement     'SAINT-Plus (Bruker, 2004)'
_computing_data_reduction     'SAINT-Plus (Bruker, 2004)'
_computing_structure_solution     'SIR92 (Altomare <i>et al.</i>,  1999)'
_computing_structure_refinement     'SHELXL97 (Sheldrick, 2008)'
_computing_molecular_graphics     'DIAMOND (Brandenburg & Putz, 2005)'
_computing_publication_material     'WinGX (Farrugia, 1999)'
loop_
    _atom_site_type_symbol
    _atom_site_label
    _atom_site_fract_x
    _atom_site_fract_y
    _atom_site_fract_z
    _atom_site_U_iso_or_equiv
    _atom_site_adp_type
    _atom_site_calc_flag
    _atom_site_refinement_flags
    _atom_site_occupancy
    _atom_site_disorder_assembly
    _atom_site_disorder_group
    C C11 0.0301(4) 0.2510(4) 0.5067(3) 0.0187(9) Uani d . 1 . .
    H H11 0.0671 0.3158 0.4665 0.022 Uiso calc R 1 . .
    C C12 -0.0455(4) 0.2069(4) 0.4758(3) 0.0221(10) Uani d . 1 . .
    H H12 -0.057 0.2415 0.4159 0.026 Uiso calc R 1 . .
    C C13 -0.1014(5) 0.1134(4) 0.5345(3) 0.0237(10) Uani d . 1 . .
    H H13 -0.1498 0.0829 0.5139 0.028 Uiso calc R 1 . .
    C C14 -0.0872(4) 0.0617(4) 0.6263(3) 0.0184(9) Uani d . 1 . .
    C C15 -0.1430(5) -0.0332(4) 0.6941(4) 0.0244(10) Uani d . 1 . .
    H H15 -0.195 -0.0678 0.6801 0.029 Uiso calc R 1 . .
    C C16 -0.1200(5) -0.0747(4) 0.7813(3) 0.0239(10) Uani d . 1 . .
    H H16 -0.1573 -0.1376 0.8256 0.029 Uiso calc R 1 . .
    C C17 -0.0420(4) -0.0252(4) 0.8055(3) 0.0200(9) Uani d . 1 . .
    H H17 -0.0293 -0.0549 0.8652 0.024 Uiso calc R 1 . .
    C C18 0.0159(4) 0.0675(3) 0.7407(3) 0.0151(8) Uani d . 1 . .
    C C19 -0.0091(4) 0.1124(3) 0.6511(3) 0.0125(8) Uani d . 1 . .
    C C21 0.1816(4) 0.2455(3) 0.8712(3) 0.0158(9) Uani d . 1 . .
    H H21 0.2533 0.1901 0.8658 0.019 Uiso calc R 1 . .
    C C22 0.1269(5) 0.2752(4) 0.9567(3) 0.0202(9) Uani d . 1 . .
    H H22 0.1611 0.2386 1.0072 0.024 Uiso calc R 1 . .
    C C23 0.0237(5) 0.3580(4) 0.9650(3) 0.0205(10) Uani d . 1 . .
    H H23 -0.0115 0.3791 1.0209 0.025 Uiso calc R 1 . .
    C C24 -0.0297(4) 0.4116(4) 0.8891(3) 0.0168(9) Uani d . 1 . .
    C C25 -0.1373(5) 0.4969(4) 0.8906(3) 0.0219(10) Uani d . 1 . .
    H H25 -0.1785 0.5219 0.9443 0.026 Uiso calc R 1 . .
    C C26 -0.1805(5) 0.5423(4) 0.8124(3) 0.0249(10) Uani d . 1 . .
    H H26 -0.2515 0.5984 0.814 0.03 Uiso calc R 1 . .
    C C27 -0.1215(4) 0.5072(3) 0.7294(3) 0.0177(9) Uani d . 1 . .
    H H27 -0.1534 0.5403 0.6776 0.021 Uiso calc R 1 . .
    C C28 -0.0158(4) 0.4235(3) 0.7253(3) 0.0151(9) Uani d . 1 . .
    C C29 0.0305(4) 0.3765(3) 0.8060(3) 0.0139(8) Uani d . 1 . .
    C C31 0.2648(4) 0.5148(3) 0.5866(3) 0.0148(8) Uani d . 1 . .
    H H31 0.1885 0.5379 0.5712 0.018 Uiso calc R 1 . .
    C C32 0.3397(5) 0.5985(4) 0.5694(3) 0.0191(9) Uani d . 1 . .
    H H32 0.3126 0.6756 0.5433 0.023 Uiso calc R 1 . .
    C C33 0.4522(5) 0.5659(4) 0.5911(3) 0.0203(10) Uani d . 1 . .
    H H33 0.5025 0.6207 0.5796 0.024 Uiso calc R 1 . .
    C C34 0.4924(4) 0.4487(4) 0.6312(3) 0.0157(9) Uani d . 1 . .
    C C35 0.6077(4) 0.4046(4) 0.6546(3) 0.0205(9) Uani d . 1 . .
    H H35 0.6635 0.454 0.6446 0.025 Uiso calc R 1 . .
    C C36 0.6377(5) 0.2882(4) 0.6923(3) 0.0224(10) Uani d . 1 . .
    H H36 0.7137 0.2598 0.7079 0.027 Uiso calc R 1 . .
    C C37 0.5553(4) 0.2116(4) 0.7076(3) 0.0199(9) Uani d . 1 . .
    H H37 0.5773 0.1336 0.734 0.024 Uiso calc R 1 . .
    C C38 0.4435(4) 0.2497(3) 0.6844(3) 0.0147(8) Uani d . 1 . .
    C C39 0.4106(4) 0.3707(3) 0.6462(3) 0.0137(8) Uani d . 1 . .
    C C41 0.2922(4) -0.0275(3) 0.6404(3) 0.0124(8) Uani d . 1 . .
    H H41 0.2627 -0.0479 0.7062 0.015 Uiso calc R 1 . .
    C C42 0.3422(4) -0.1154(3) 0.5959(3) 0.0165(9) Uani d . 1 . .
    H H42 0.3453 -0.1919 0.6319 0.02 Uiso calc R 1 . .
    C C43 0.3857(4) -0.0878(3) 0.4999(3) 0.0152(9) Uani d . 1 . .
    H H43 0.4185 -0.1453 0.4698 0.018 Uiso calc R 1 . .
    C C44 0.3809(4) 0.0293(3) 0.4459(3) 0.0136(8) Uani d . 1 . .
    C C45 0.4271(4) 0.0700(3) 0.3460(3) 0.0158(9) Uani d . 1 . .
    H H45 0.4624 0.0183 0.3103 0.019 Uiso calc R 1 . .
    C C46 0.4198(4) 0.1852(4) 0.3018(3) 0.0163(9) Uani d . 1 . .
    H H46 0.4487 0.2105 0.2361 0.02 Uiso calc R 1 . .
    C C47 0.3701(4) 0.2663(3) 0.3526(3) 0.0159(9) Uani d . 1 . .
    H H47 0.3674 0.3441 0.3202 0.019 Uiso calc R 1 . .
    C C48 0.3249(4) 0.2319(3) 0.4504(3) 0.0121(8) Uani d . 1 . .
    C C49 0.3295(4) 0.1114(3) 0.4969(3) 0.0115(8) Uani d . 1 . .
    C C101 0.4169(5) 0.8733(4) 0.9727(4) 0.0242(10) Uani d . 1 . .
    C C102 0.3554(5) 0.8060(4) 1.0597(3) 0.0287(11) Uani d . 1 . .
    H H102 0.4019 0.7609 1.1014 0.034 Uiso calc R 1 . .
    C C103 0.2263(5) 0.8043(4) 1.0863(4) 0.0286(11) Uani d . 1 . .
    H H103 0.1871 0.7571 1.1449 0.034 Uiso calc R 1 . .
    C C104 0.1550(5) 0.8725(4) 1.0261(3) 0.0233(10) Uani d . 1 . .
    H H104 0.0679 0.8716 1.0438 0.028 Uiso calc R 1 . .
    C C105 0.2150(5) 0.9418(4) 0.9396(3) 0.0233(10) Uani d . 1 . .
    H H105 0.1678 0.9886 0.8988 0.028 Uiso calc R 1 . .
    C C106 0.3449(5) 0.9423(4) 0.9129(3) 0.0197(9) Uani d . 1 . .
    H H106 0.3843 0.9895 0.8542 0.024 Uiso calc R 1 . .
    C C107 0.5587(5) 0.8748(5) 0.9431(4) 0.0414(14) Uani d . 1 . .
    H H10A 0.5795 0.8976 0.9879 0.062 Uiso calc R 1 . .
    H H10B 0.5836 0.9283 0.8814 0.062 Uiso calc R 1 . .
    H H10C 0.6029 0.7996 0.9411 0.062 Uiso calc R 1 . .
    C C201 0.2346(5) 0.6255(4) 0.8215(3) 0.0232(10) Uani d . 1 . .
    C C202 0.2835(4) 0.5123(4) 0.8235(3) 0.0206(9) Uani d . 1 . .
    H H202 0.248 0.474 0.7994 0.025 Uiso calc R 1 . .
    C C203 0.3829(5) 0.4553(4) 0.8601(3) 0.0281(11) Uani d . 1 . .
    H H203 0.4145 0.3796 0.8599 0.034 Uiso calc R 1 . .
    C C204 0.4356(6) 0.5098(5) 0.8971(4) 0.0394(14) Uani d . 1 . .
    H H204 0.5034 0.4712 0.9215 0.047 Uiso calc R 1 . .
    C C205 0.3890(7) 0.6201(5) 0.8981(4) 0.0459(17) Uani d . 1 . .
    H H205 0.4239 0.6565 0.9242 0.055 Uiso calc R 1 . .
    C C206 0.2888(6) 0.6785(4) 0.8601(3) 0.0389(15) Uani d . 1 . .
    H H206 0.2578 0.7542 0.8607 0.047 Uiso calc R 1 . .
    C C207 0.1292(5) 0.6861(4) 0.7794(4) 0.0353(13) Uani d . 1 . .
    H H20A 0.1627 0.7132 0.7117 0.053 Uiso calc R 1 . .
    H H20B 0.0867 0.7501 0.8039 0.053 Uiso calc R 1 . .
    H H20C 0.0699 0.6344 0.7951 0.053 Uiso calc R 1 . .
    N N1 0.0504(3) 0.2037(3) 0.5909(2) 0.0148(7) Uani d . 1 . .
    N N2 0.1342(3) 0.2939(3) 0.7981(2) 0.0140(7) Uani d . 1 . .
    N N3 0.2993(3) 0.4043(3) 0.6239(2) 0.0141(7) Uani d . 1 . .
    N N4 0.2853(3) 0.0823(3) 0.5933(2) 0.0130(7) Uani d . 1 . .
    O O1 0.0910(3) 0.1197(2) 0.75695(19) 0.0144(6) Uani d . 1 . .
    O O2 0.0440(3) 0.3817(2) 0.6519(2) 0.0141(6) Uani d . 1 . .
    O O3 0.3619(3) 0.1828(2) 0.6929(2) 0.0142(6) Uani d . 1 . .
    O O4 0.2786(3) 0.3022(2) 0.5050(2) 0.0134(6) Uani d . 1 . .
    Hf Hf 0.194221(16) 0.246881(12) 0.651652(11) 0.01143(7) Uani d . 1 . .
loop_
    _atom_site_aniso_label
    _atom_site_aniso_U_11
    _atom_site_aniso_U_22
    _atom_site_aniso_U_33
    _atom_site_aniso_U_12
    _atom_site_aniso_U_13
    _atom_site_aniso_U_23
    C11 0.016(2) 0.022(2) 0.018(2) -0.0016(18) -0.0059(18) -0.0054(17)
    C12 0.018(3) 0.032(2) 0.017(2) 0.000(2) -0.0085(19) -0.0083(19)
    C13 0.013(2) 0.031(2) 0.035(3) 0.0034(19) -0.013(2) -0.016(2)
    C14 0.013(2) 0.019(2) 0.027(2) -0.0022(17) -0.0079(19) -0.0091(18)
    C15 0.017(3) 0.024(2) 0.038(3) -0.0043(19) -0.010(2) -0.012(2)
    C16 0.020(3) 0.023(2) 0.028(3) -0.0068(19) -0.005(2) -0.0058(19)
    C17 0.018(2) 0.022(2) 0.018(2) -0.0031(18) -0.0045(19) -0.0058(18)
    C18 0.012(2) 0.0166(19) 0.016(2) -0.0025(17) -0.0006(17) -0.0075(16)
    C19 0.008(2) 0.0133(18) 0.016(2) -0.0005(16) -0.0033(17) -0.0050(16)
    C21 0.015(2) 0.0147(19) 0.018(2) -0.0002(16) -0.0058(18) -0.0057(16)
    C22 0.023(3) 0.024(2) 0.015(2) -0.0067(19) -0.0075(19) -0.0038(18)
    C23 0.021(3) 0.026(2) 0.014(2) -0.0077(19) 0.0015(19) -0.0096(18)
    C24 0.016(2) 0.020(2) 0.014(2) -0.0086(18) 0.0002(18) -0.0039(17)
    C25 0.022(3) 0.024(2) 0.019(2) -0.0049(19) 0.0013(19) -0.0109(18)
    C26 0.019(3) 0.024(2) 0.031(3) 0.0039(19) -0.005(2) -0.013(2)
    C27 0.013(2) 0.019(2) 0.018(2) -0.0046(17) -0.0010(18) -0.0038(17)
    C28 0.019(2) 0.0137(18) 0.014(2) -0.0060(17) -0.0025(18) -0.0040(16)
    C29 0.012(2) 0.0146(19) 0.016(2) -0.0055(16) -0.0013(17) -0.0053(16)
    C31 0.015(2) 0.0174(19) 0.015(2) -0.0035(17) -0.0039(17) -0.0075(16)
    C32 0.024(3) 0.016(2) 0.016(2) -0.0032(18) -0.0039(19) -0.0054(17)
    C33 0.026(3) 0.021(2) 0.017(2) -0.0075(19) -0.0012(19) -0.0105(18)
    C34 0.015(2) 0.021(2) 0.013(2) -0.0083(17) 0.0011(17) -0.0097(17)
    C35 0.017(2) 0.029(2) 0.021(2) -0.0114(19) -0.0008(19) -0.0129(19)
    C36 0.015(2) 0.032(2) 0.029(3) -0.0004(19) -0.008(2) -0.018(2)
    C37 0.019(2) 0.023(2) 0.022(2) -0.0014(19) -0.0065(19) -0.0122(18)
    C38 0.017(2) 0.0164(19) 0.015(2) -0.0048(17) -0.0049(18) -0.0077(16)
    C39 0.011(2) 0.020(2) 0.013(2) -0.0042(17) 0.0010(17) -0.0102(16)
    C41 0.009(2) 0.0159(18) 0.014(2) -0.0028(16) -0.0040(16) -0.0046(16)
    C42 0.015(2) 0.0141(19) 0.022(2) -0.0016(17) -0.0059(18) -0.0061(17)
    C43 0.007(2) 0.0175(19) 0.024(2) -0.0026(16) -0.0027(17) -0.0105(17)
    C44 0.011(2) 0.0152(19) 0.019(2) -0.0030(16) -0.0063(17) -0.0071(16)
    C45 0.014(2) 0.020(2) 0.018(2) -0.0010(17) -0.0032(18) -0.0129(17)
    C46 0.012(2) 0.026(2) 0.014(2) -0.0055(18) -0.0057(17) -0.0061(17)
    C47 0.016(2) 0.0165(19) 0.017(2) 0.0002(17) -0.0076(18) -0.0048(16)
    C48 0.008(2) 0.0155(19) 0.016(2) -0.0054(16) -0.0030(16) -0.0052(16)
    C49 0.013(2) 0.0126(18) 0.0120(19) -0.0058(16) -0.0041(16) -0.0036(15)
    C101 0.022(3) 0.024(2) 0.029(3) -0.002(2) -0.008(2) -0.012(2)
    C102 0.031(3) 0.028(2) 0.021(3) 0.002(2) -0.012(2) -0.002(2)
    C103 0.032(3) 0.027(2) 0.021(2) -0.006(2) -0.005(2) -0.0017(19)
    C104 0.016(2) 0.023(2) 0.032(3) -0.0052(19) -0.003(2) -0.012(2)
    C105 0.029(3) 0.018(2) 0.029(3) 0.0045(19) -0.018(2) -0.0111(19)
    C106 0.023(3) 0.017(2) 0.019(2) -0.0089(18) -0.0017(19) -0.0051(17)
    C107 0.024(3) 0.051(3) 0.045(4) -0.005(3) -0.005(3) -0.014(3)
    C201 0.027(3) 0.021(2) 0.013(2) -0.012(2) 0.0096(19) -0.0033(17)
    C202 0.017(2) 0.027(2) 0.019(2) -0.0059(19) -0.0004(19) -0.0112(18)
    C203 0.028(3) 0.036(3) 0.018(2) -0.009(2) -0.003(2) -0.006(2)
    C204 0.034(3) 0.069(4) 0.017(3) -0.027(3) -0.004(2) -0.006(3)
    C205 0.071(5) 0.063(4) 0.020(3) -0.052(4) -0.005(3) -0.009(3)
    C206 0.068(5) 0.025(2) 0.020(3) -0.026(3) 0.008(3) -0.009(2)
    C207 0.029(3) 0.027(3) 0.027(3) 0.005(2) 0.003(2) 0.001(2)
    N1 0.0113(19) 0.0180(17) 0.0155(18) 0.0010(14) -0.0043(15) -0.0068(14)
    N2 0.0152(19) 0.0123(15) 0.0143(18) -0.0064(14) -0.0028(15) -0.0021(13)
    N3 0.0129(19) 0.0173(17) 0.0130(17) -0.0036(14) -0.0005(15) -0.0076(14)
    N4 0.0104(18) 0.0131(16) 0.0185(18) -0.0021(14) -0.0061(15) -0.0061(14)
    O1 0.0159(16) 0.0165(13) 0.0131(14) -0.0052(12) -0.0043(12) -0.0049(11)
    O2 0.0149(16) 0.0143(13) 0.0139(15) 0.0001(12) -0.0047(12) -0.0059(11)
    O3 0.0119(16) 0.0149(13) 0.0177(15) -0.0019(11) -0.0042(12) -0.0071(11)
    O4 0.0143(16) 0.0118(13) 0.0149(15) -0.0054(11) -0.0014(12) -0.0050(11)
    Hf 0.01205(11) 0.01173(10) 0.01191(10) -0.00236(7) -0.00353(7) -0.00454(7)
_geom_special_details
;
All s.u.'s (except the s.u. in the dihedral angle between two l.s. planes) are
estimated using the full covariance matrix. The cell s.u.'s are taken into
account individually in the estimation of s.u.'s in distances, angles and
torsion angles; correlations between s.u.'s in cell parameters are only used
when they are defined by crystal symmetry. An approximate (isotropic)
treatment of cell s.u.'s is used for estimating s.u.'s involving l.s. planes.
;
loop_
    _geom_bond_atom_site_label_1
    _geom_bond_atom_site_label_2
    _geom_bond_site_symmetry_2
    _geom_bond_distance
    _geom_bond_publ_flag
    C11 N1 . 1.325(5) ?
    C11 C12 . 1.409(6) ?
    C11 H11 . 0.93 ?
    C12 C13 . 1.356(7) ?
    C12 H12 . 0.93 ?
    C13 C14 . 1.411(6) ?
    C13 H13 . 0.93 ?
    C14 C15 . 1.407(6) ?
    C14 C19 . 1.423(6) ?
    C15 C16 . 1.380(7) ?
    C15 H15 . 0.93 ?
    C16 C17 . 1.407(6) ?
    C16 H16 . 0.93 ?
    C17 C18 . 1.382(6) ?
    C17 H17 . 0.93 ?
    C18 O1 . 1.326(5) ?
    C18 C19 . 1.424(6) ?
    C19 N1 . 1.360(5) ?
    C21 N2 . 1.328(5) ?
    C21 C22 . 1.409(6) ?
    C21 H21 . 0.93 ?
    C22 C23 . 1.362(6) ?
    C22 H22 . 0.93 ?
    C23 C24 . 1.411(6) ?
    C23 H23 . 0.93 ?
    C24 C25 . 1.410(6) ?
    C24 C29 . 1.413(6) ?
    C25 C26 . 1.367(6) ?
    C25 H25 . 0.93 ?
    C26 C27 . 1.410(6) ?
    C26 H26 . 0.93 ?
    C27 C28 . 1.385(6) ?
    C27 H27 . 0.93 ?
    C28 O2 . 1.329(5) ?
    C28 C29 . 1.422(6) ?
    C29 N2 . 1.365(5) ?
    C31 N3 . 1.322(5) ?
    C31 C32 . 1.407(6) ?
    C31 H31 . 0.93 ?
    C32 C33 . 1.364(6) ?
    C32 H32 . 0.93 ?
    C33 C34 . 1.414(6) ?
    C33 H33 . 0.93 ?
    C34 C35 . 1.409(6) ?
    C34 C39 . 1.418(6) ?
    C35 C36 . 1.377(6) ?
    C35 H35 . 0.93 ?
    C36 C37 . 1.407(6) ?
    C36 H36 . 0.93 ?
    C37 C38 . 1.367(6) ?
    C37 H37 . 0.93 ?
    C38 O3 . 1.340(5) ?
    C38 C39 . 1.433(6) ?
    C39 N3 . 1.353(5) ?
    C41 N4 . 1.317(5) ?
    C41 C42 . 1.408(5) ?
    C41 H41 . 0.93 ?
    C42 C43 . 1.357(6) ?
    C42 H42 . 0.93 ?
    C43 C44 . 1.419(5) ?
    C43 H43 . 0.93 ?
    C44 C49 . 1.413(5) ?
    C44 C45 . 1.417(6) ?
    C45 C46 . 1.366(6) ?
    C45 H45 . 0.93 ?
    C46 C47 . 1.400(6) ?
    C46 H46 . 0.93 ?
    C47 C48 . 1.383(6) ?
    C47 H47 . 0.93 ?
    C48 O4 . 1.332(5) ?
    C48 C49 . 1.432(5) ?
    C49 N4 . 1.363(5) ?
    C101 C102 . 1.377(7) ?
    C101 C106 . 1.386(6) ?
    C101 C107 . 1.513(7) ?
    C102 C103 . 1.378(7) ?
    C102 H102 . 0.93 ?
    C103 C104 . 1.382(7) ?
    C103 H103 . 0.93 ?
    C104 C105 . 1.377(7) ?
    C104 H104 . 0.93 ?
    C105 C106 . 1.385(7) ?
    C105 H105 . 0.93 ?
    C106 H106 . 0.93 ?
    C107 H10A . 0.96 ?
    C107 H10B . 0.96 ?
    C107 H10C . 0.96 ?
    C201 C202 . 1.386(6) ?
    C201 C206 . 1.389(7) ?
    C201 C207 . 1.482(7) ?
    C202 C203 . 1.371(7) ?
    C202 H202 . 0.93 ?
    C203 C204 . 1.371(7) ?
    C203 H203 . 0.93 ?
    C204 C205 . 1.359(9) ?
    C204 H204 . 0.93 ?
    C205 C206 . 1.393(9) ?
    C205 H205 . 0.93 ?
    C206 H206 . 0.93 ?
    C207 H20A . 0.96 ?
    C207 H20B . 0.96 ?
    C207 H20C . 0.96 ?
    N1 Hf . 2.395(3) ?
    N2 Hf . 2.400(3) ?
    N3 Hf . 2.391(3) ?
    N4 Hf . 2.404(3) ?
    O1 Hf . 2.098(3) ?
    O2 Hf . 2.085(3) ?
    O3 Hf . 2.103(3) ?
    O4 Hf . 2.096(3) ?
loop_
    _geom_angle_atom_site_label_1
    _geom_angle_atom_site_label_2
    _geom_angle_atom_site_label_3
    _geom_angle_site_symmetry_1
    _geom_angle_site_symmetry_3
    _geom_angle
    _geom_angle_publ_flag
    N1 C11 C12 . . 122.4(4) ?
    N1 C11 H11 . . 118.8 ?
    C12 C11 H11 . . 118.8 ?
    C13 C12 C11 . . 119.2(4) ?
    C13 C12 H12 . . 120.4 ?
    C11 C12 H12 . . 120.4 ?
    C12 C13 C14 . . 121.0(4) ?
    C12 C13 H13 . . 119.5 ?
    C14 C13 H13 . . 119.5 ?
    C15 C14 C13 . . 126.1(4) ?
    C15 C14 C19 . . 118.2(4) ?
    C13 C14 C19 . . 115.7(4) ?
    C16 C15 C14 . . 119.6(4) ?
    C16 C15 H15 . . 120.2 ?
    C14 C15 H15 . . 120.2 ?
    C15 C16 C17 . . 122.2(4) ?
    C15 C16 H16 . . 118.9 ?
    C17 C16 H16 . . 118.9 ?
    C18 C17 C16 . . 120.1(4) ?
    C18 C17 H17 . . 119.9 ?
    C16 C17 H17 . . 119.9 ?
    O1 C18 C17 . . 124.5(4) ?
    O1 C18 C19 . . 117.4(4) ?
    C17 C18 C19 . . 118.1(4) ?
    N1 C19 C14 . . 123.1(4) ?
    N1 C19 C18 . . 115.1(4) ?
    C14 C19 C18 . . 121.7(4) ?
    N2 C21 C22 . . 122.1(4) ?
    N2 C21 H21 . . 118.9 ?
    C22 C21 H21 . . 118.9 ?
    C23 C22 C21 . . 119.7(4) ?
    C23 C22 H22 . . 120.1 ?
    C21 C22 H22 . . 120.1 ?
    C22 C23 C24 . . 120.0(4) ?
    C22 C23 H23 . . 120 ?
    C24 C23 H23 . . 120 ?
    C25 C24 C23 . . 124.7(4) ?
    C25 C24 C29 . . 118.6(4) ?
    C23 C24 C29 . . 116.7(4) ?
    C26 C25 C24 . . 119.3(4) ?
    C26 C25 H25 . . 120.4 ?
    C24 C25 H25 . . 120.4 ?
    C25 C26 C27 . . 122.5(4) ?
    C25 C26 H26 . . 118.7 ?
    C27 C26 H26 . . 118.7 ?
    C28 C27 C26 . . 119.9(4) ?
    C28 C27 H27 . . 120 ?
    C26 C27 H27 . . 120 ?
    O2 C28 C27 . . 124.6(4) ?
    O2 C28 C29 . . 117.3(4) ?
    C27 C28 C29 . . 118.0(4) ?
    N2 C29 C24 . . 122.8(4) ?
    N2 C29 C28 . . 115.4(4) ?
    C24 C29 C28 . . 121.7(4) ?
    N3 C31 C32 . . 122.3(4) ?
    N3 C31 H31 . . 118.9 ?
    C32 C31 H31 . . 118.9 ?
    C33 C32 C31 . . 119.6(4) ?
    C33 C32 H32 . . 120.2 ?
    C31 C32 H32 . . 120.2 ?
    C32 C33 C34 . . 119.9(4) ?
    C32 C33 H33 . . 120 ?
    C34 C33 H33 . . 120 ?
    C35 C34 C33 . . 125.0(4) ?
    C35 C34 C39 . . 118.5(4) ?
    C33 C34 C39 . . 116.4(4) ?
    C36 C35 C34 . . 119.9(4) ?
    C36 C35 H35 . . 120 ?
    C34 C35 H35 . . 120 ?
    C35 C36 C37 . . 121.2(4) ?
    C35 C36 H36 . . 119.4 ?
    C37 C36 H36 . . 119.4 ?
    C38 C37 C36 . . 121.3(4) ?
    C38 C37 H37 . . 119.4 ?
    C36 C37 H37 . . 119.4 ?
    O3 C38 C37 . . 125.4(4) ?
    O3 C38 C39 . . 116.5(4) ?
    C37 C38 C39 . . 118.1(4) ?
    N3 C39 C34 . . 122.9(4) ?
    N3 C39 C38 . . 116.0(4) ?
    C34 C39 C38 . . 121.0(4) ?
    N4 C41 C42 . . 123.1(4) ?
    N4 C41 H41 . . 118.4 ?
    C42 C41 H41 . . 118.4 ?
    C43 C42 C41 . . 119.6(4) ?
    C43 C42 H42 . . 120.2 ?
    C41 C42 H42 . . 120.2 ?
    C42 C43 C44 . . 119.5(4) ?
    C42 C43 H43 . . 120.2 ?
    C44 C43 H43 . . 120.2 ?
    C49 C44 C45 . . 117.8(4) ?
    C49 C44 C43 . . 116.8(4) ?
    C45 C44 C43 . . 125.4(4) ?
    C46 C45 C44 . . 120.1(4) ?
    C46 C45 H45 . . 119.9 ?
    C44 C45 H45 . . 119.9 ?
    C45 C46 C47 . . 122.0(4) ?
    C45 C46 H46 . . 119 ?
    C47 C46 H46 . . 119 ?
    C48 C47 C46 . . 120.6(4) ?
    C48 C47 H47 . . 119.7 ?
    C46 C47 H47 . . 119.7 ?
    O4 C48 C47 . . 125.2(4) ?
    O4 C48 C49 . . 117.2(3) ?
    C47 C48 C49 . . 117.7(4) ?
    N4 C49 C44 . . 123.0(4) ?
    N4 C49 C48 . . 115.2(3) ?
    C44 C49 C48 . . 121.8(4) ?
    C102 C101 C106 . . 118.2(5) ?
    C102 C101 C107 . . 121.5(5) ?
    C106 C101 C107 . . 120.2(5) ?
    C101 C102 C103 . . 121.4(5) ?
    C101 C102 H102 . . 119.3 ?
    C103 C102 H102 . . 119.3 ?
    C102 C103 C104 . . 120.2(5) ?
    C102 C103 H103 . . 119.9 ?
    C104 C103 H103 . . 119.9 ?
    C105 C104 C103 . . 119.0(5) ?
    C105 C104 H104 . . 120.5 ?
    C103 C104 H104 . . 120.5 ?
    C104 C105 C106 . . 120.6(4) ?
    C104 C105 H105 . . 119.7 ?
    C106 C105 H105 . . 119.7 ?
    C105 C106 C101 . . 120.6(4) ?
    C105 C106 H106 . . 119.7 ?
    C101 C106 H106 . . 119.7 ?
    C101 C107 H10A . . 109.5 ?
    C101 C107 H10B . . 109.5 ?
    H10A C107 H10B . . 109.5 ?
    C101 C107 H10C . . 109.5 ?
    H10A C107 H10C . . 109.5 ?
    H10B C107 H10C . . 109.5 ?
    C202 C201 C206 . . 117.1(5) ?
    C202 C201 C207 . . 120.8(4) ?
    C206 C201 C207 . . 122.1(5) ?
    C203 C202 C201 . . 121.8(4) ?
    C203 C202 H202 . . 119.1 ?
    C201 C202 H202 . . 119.1 ?
    C204 C203 C202 . . 120.0(5) ?
    C204 C203 H203 . . 120 ?
    C202 C203 H203 . . 120 ?
    C205 C204 C203 . . 120.1(6) ?
    C205 C204 H204 . . 120 ?
    C203 C204 H204 . . 120 ?
    C204 C205 C206 . . 120.0(5) ?
    C204 C205 H205 . . 120 ?
    C206 C205 H205 . . 120 ?
    C201 C206 C205 . . 121.0(5) ?
    C201 C206 H206 . . 119.5 ?
    C205 C206 H206 . . 119.5 ?
    C201 C207 H20A . . 109.5 ?
    C201 C207 H20B . . 109.5 ?
    H20A C207 H20B . . 109.5 ?
    C201 C207 H20C . . 109.5 ?
    H20A C207 H20C . . 109.5 ?
    H20B C207 H20C . . 109.5 ?
    C11 N1 C19 . . 118.5(4) ?
    C11 N1 Hf . . 128.7(3) ?
    C19 N1 Hf . . 112.7(3) ?
    C21 N2 C29 . . 118.5(4) ?
    C21 N2 Hf . . 129.1(3) ?
    C29 N2 Hf . . 112.2(3) ?
    C31 N3 C39 . . 118.9(4) ?
    C31 N3 Hf . . 128.1(3) ?
    C39 N3 Hf . . 112.9(2) ?
    C41 N4 C49 . . 118.0(3) ?
    C41 N4 Hf . . 129.4(3) ?
    C49 N4 Hf . . 112.5(2) ?
    C18 O1 Hf . . 123.2(3) ?
    C28 O2 Hf . . 123.8(3) ?
    C38 O3 Hf . . 123.4(2) ?
    C48 O4 Hf . . 123.6(2) ?
    O2 Hf O4 . . 94.50(11) ?
    O2 Hf O1 . . 97.00(11) ?
    O4 Hf O1 . . 141.84(10) ?
    O2 Hf O3 . . 142.31(11) ?
    O4 Hf O3 . . 97.89(11) ?
    O1 Hf O3 . . 94.85(11) ?
    O2 Hf N3 . . 78.53(12) ?
    O4 Hf N3 . . 73.74(11) ?
    O1 Hf N3 . . 144.27(11) ?
    O3 Hf N3 . . 71.16(11) ?
    O2 Hf N1 . . 73.68(11) ?
    O4 Hf N1 . . 77.94(11) ?
    O1 Hf N1 . . 70.73(11) ?
    O3 Hf N1 . . 143.78(11) ?
    N3 Hf N1 . . 138.19(12) ?
    O2 Hf N2 . . 71.04(11) ?
    O4 Hf N2 . . 145.17(11) ?
    O1 Hf N2 . . 72.67(11) ?
    O3 Hf N2 . . 78.70(11) ?
    N3 Hf N2 . . 72.39(11) ?
    N1 Hf N2 . . 124.51(12) ?
    O2 Hf N4 . . 142.23(11) ?
    O4 Hf N4 . . 70.84(11) ?
    O1 Hf N4 . . 77.98(11) ?
    O3 Hf N4 . . 75.31(11) ?
    N3 Hf N4 . . 126.37(12) ?
    N1 Hf N4 . . 69.32(11) ?
    N2 Hf N4 . . 138.57(11) ?
loop_
    _geom_hbond_atom_site_label_D
    _geom_hbond_atom_site_label_H
    _geom_hbond_atom_site_label_A
    _geom_hbond_site_symmetry_A
    _geom_hbond_distance_DH
    _geom_hbond_distance_HA
    _geom_hbond_distance_DA
    _geom_hbond_angle_DHA
    C105 H105 O1 1_565 0.93 2.56 3.467(5) 166.1
data_global
_journal_date_recd_electronic     2009-10-19
_journal_date_accepted     2009-10-20
_journal_name_full     'Acta Crystallographica, Section E'
_journal_year     2009
_journal_volume     65
_journal_issue     12
_journal_page_first     m1514
_journal_page_last     m1515
_journal_paper_category     QM
_journal_coeditor_code     BG2301
_publ_contact_author_name     ' Viljoen, J. Augustinus'
_publ_contact_author_address
;
Department of Chemistry
University of the Free State
P.O. Box 339
Bloemfontein
9300
South Africa
;
_publ_contact_author_email     'viljoenja@ufs.ac.za'
_publ_contact_author_fax     '+2751 444 6384'
_publ_contact_author_phone     '+2751 401 7530'
_publ_section_title
;
Tetrakis(quinolin-8-olato-\k^2^<i>N</i>,<i>O</i>)hafnium(IV) toluene disolvate
;
loop_
    _publ_author_name
    _publ_author_address
    'Viljoen, J. Augustinus'
;
Department of Chemistry
University of the Free State
PO Box 339
Bloemfontein 9300
South Africa
;
    'Visser, Hendrik G.'
;
Department of Chemistry
University of the Free State
PO Box 339
Bloemfontein 9300
South Africa
;
    'Roodt, Andreas'
;
Department of Chemistry
University of the Free State
PO Box 339
Bloemfontein 9300
South Africa
;
    'Steyn, Maryke'
;
Department of Chemistry
University of the Free State
PO Box 339
Bloemfontein 9300
South Africa
;
