# Supplementary material for: Tetra­kis(quinolin-8-olato-κ2 N,O)hafnium(IV) toluene disolvate
Source: Acta Crystallogr Sect E Struct Rep Online. 2009 Nov 4;65(Pt 12):m1514–5. doi: 10.1107/S1600536809043244 (PMC2972127; doi:10.1107/S1600536809043244)
Supplement: Supplementary file 2 [file e-65-m1514-Isup2.hkl]

#
# h,k,l, Fc-squared, Fo-squared, sigma(Fo-squared) and status flag
#
data_I
_shelx_title ' 8ftivi4_0m in P-1'
_shelx_refln_list_code          4
_shelx_F_calc_maximum      258.78
_exptl_crystal_F_000       944.00
_reflns_d_resolution_high  0.7828
 
loop_
 _symmetry_equiv_pos_as_xyz
 'x, y, z'
 '-x, -y, -z'
 
_cell_length_a    11.3323
_cell_length_b    12.5539
_cell_length_c    15.7126
_cell_angle_alpha  69.746
_cell_angle_beta   69.700
_cell_angle_gamma  75.787
 
_shelx_F_squared_multiplier     1.000
 
loop_
 _refln_index_h
 _refln_index_k
 _refln_index_l
 _refln_F_squared_calc
 _refln_F_squared_meas
 _refln_F_squared_sigma
 _refln_observed_status
   1   0   0     2774.81     1445.73     86.22 o
   2   0   0     3336.98     3152.85    127.96 o
   3   0   0      300.12      210.88     26.79 o
   4   0   0     1087.07     1428.35    100.37 o
   5   0   0    16430.17    16736.12    497.58 o
   6   0   0     2758.97     2749.48    123.40 o
   7   0   0      585.46      589.75     79.08 o
   8   0   0     4826.35     4918.94    245.29 o
   9   0   0        5.36       -5.34     37.40 o
  10   0   0     3146.24     3302.99    208.12 o
  11   0   0     1561.67     1829.53    170.14 o
  12   0   0     2111.37     2080.73    303.89 o
  13   0   0     4449.27     5476.22    331.42 o
 -13   1   0       18.46       79.80    101.89 o
 -12   1   0     3796.62     3901.26    259.36 o
 -11   1   0     3644.19     3876.42    346.65 o
 -10   1   0      315.42      348.51     96.90 o
  -9   1   0     3910.10     3877.68    221.94 o
  -8   1   0      261.89      180.44     55.38 o
  -7   1   0     5166.45     5178.65    283.23 o
  -6   1   0     4561.94     4270.42    204.67 o
  -5   1   0       48.08       30.56     17.95 o
  -4   1   0    19378.12    20203.63    508.23 o
  -3   1   0      437.03      404.72     26.45 o
  -2   1   0    10326.98    10239.00    227.80 o
  -1   1   0    25359.37    24955.34    527.39 o
   0   1   0       77.10        1.44     32.42 o
   1   1   0    18827.44    19740.68    466.13 o
   2   1   0    11037.78    11507.65    278.41 o
   3   1   0     1848.63     1963.39     65.80 o
   4   1   0     3351.61     3203.97    102.66 o
   5   1   0       81.61       96.48     22.24 o
   6   1   0     7192.46     6969.54    288.24 o
   7   1   0    10831.40    10917.10    429.86 o
   8   1   0       48.85       95.91     44.43 o
   9   1   0     9154.50     9157.44    399.07 o
  10   1   0      610.45      757.12    109.15 o
  11   1   0     2016.46     2250.89    506.61 o
  12   1   0     2374.91     2582.76    210.78 o
  13   1   0      302.55      319.02    101.05 o
 -13   2   0     2429.98     3022.56    347.72 o
 -12   2   0     1176.14     1378.04    230.86 o
 -11   2   0     1779.01     1705.70    171.63 o
 -10   2   0     1775.39     1370.16    239.77 o
  -9   2   0       50.64        3.15     39.78 o
  -8   2   0     5448.96     5647.61    277.22 o
  -7   2   0     4584.39     4078.42    360.18 o
  -6   2   0     3487.97     3670.88    153.88 o
  -5   2   0    12576.92    12939.93    401.00 o
  -4   2   0      189.57      193.32     26.17 o
  -3   2   0     9323.03     8637.90    387.14 o
  -2   2   0     5048.56     4949.54    109.35 o
  -1   2   0     1466.99     1364.84     35.11 o
   0   2   0    10090.90    10107.73    268.57 o
   1   2   0     2520.45     2442.79     62.92 o
   2   2   0    16290.40    17614.32    369.24 o
   3   2   0     7869.94     7935.13    201.97 o
   4   2   0       12.67       13.47     14.25 o
   5   2   0    13526.99    13331.03    483.88 o
   6   2   0     1886.32     1698.84     88.17 o
   7   2   0     6186.74     6158.45    223.62 o
   8   2   0    10862.59     9936.06    460.13 o
   9   2   0       10.51       42.24     39.85 o
  10   2   0     2295.42     2496.46    171.36 o
  11   2   0     1318.02     1215.08    661.59 o
  12   2   0      557.17      678.99    121.43 o
  13   2   0     3523.34     3652.09    258.22 o
 -12   3   0     3573.21     2937.05    328.48 o
 -11   3   0     2759.80     3084.55    322.06 o
 -10   3   0      630.87      757.59    117.55 o
  -9   3   0     2903.52     2899.75    190.45 o
  -8   3   0     2295.38     2391.12    160.44 o
  -7   3   0     2710.23     2671.99    226.58 o
  -6   3   0     7959.11     8246.29    348.42 o
  -5   3   0      727.69      917.51     84.64 o
  -4   3   0    16153.66    16088.73    577.63 o
  -3   3   0     6647.08     6505.30    211.78 o
  -2   3   0     4700.85     4804.54     98.90 o
  -1   3   0    13028.77    13288.36    259.54 o
   0   3   0     1176.01     1363.51     58.21 o
   1   3   0    35771.29    35832.48   1581.11 o
   2   3   0     3233.19     2984.21     95.81 o
   3   3   0      170.50      136.80     13.93 o
   4   3   0    11582.67    11589.06    289.59 o
   5   3   0     2071.19     1931.63     87.16 o
   6   3   0    10041.58    10431.58    397.05 o
   7   3   0     6226.44     6756.97    238.61 o
   8   3   0      411.31      382.49     99.96 o
   9   3   0     6883.72     6250.48   1147.53 o
  10   3   0      443.04      432.36     82.59 o
  11   3   0     1067.73     1247.21    137.30 o
  12   3   0     1602.34     1642.70    165.74 o
  13   3   0       40.66       69.10     73.10 o
 -12   4   0     1519.55     1111.55    219.46 o
 -11   4   0     1670.96     1237.67    215.90 o
 -10   4   0     3643.01     3319.68    310.66 o
  -9   4   0       51.25       18.66     41.78 o
  -8   4   0     2321.66     2467.00    171.53 o
  -7   4   0     2423.92     2527.30    158.95 o
  -6   4   0     1028.67     1071.08     95.09 o
  -5   4   0    11287.83    11475.52    365.76 o
  -4   4   0      293.31      172.74     32.36 o
  -3   4   0    15127.81    15746.81    393.10 o
  -2   4   0    14797.10    14490.50    296.45 o
  -1   4   0      703.65      714.50     27.69 o
   0   4   0    11854.22    11728.25    386.30 o
   1   4   0     1794.68     1576.12    111.87 o
   2   4   0    19054.38    20535.79    657.18 o
   3   4   0    27900.35    29361.44    784.09 o
   4   4   0      151.57      172.55     16.11 o
   5   4   0     3062.11     3184.41    118.32 o
   6   4   0     6794.41     6942.07    279.65 o
   7   4   0     2362.09     2475.69    115.20 o
   8   4   0     9582.16     9739.00    393.45 o
   9   4   0     1261.99     1393.45    121.11 o
  10   4   0     1020.48     1074.75    117.47 o
  11   4   0     2191.10     2386.09    180.56 o
  12   4   0     2734.28     2747.88    209.38 o
  13   4   0     2828.60     2925.65    342.01 o
 -12   5   0      952.24     1177.81    233.71 o
 -11   5   0      847.93      898.50    200.93 o
 -10   5   0      675.75      522.29    146.07 o
  -9   5   0     4852.09     4156.91    342.01 o
  -8   5   0     1742.15     1452.25    134.15 o
  -7   5   0      895.62      996.45    104.72 o
  -6   5   0     5748.78     5839.38    222.62 o
  -5   5   0       54.87       49.87     22.83 o
  -4   5   0     7159.38     6833.57    233.98 o
  -3   5   0      310.11      273.58     26.05 o
  -2   5   0    12048.07    12272.28    265.97 o
  -1   5   0    13776.85    13374.22    288.02 o
   0   5   0       45.99       57.39     16.50 o
   1   5   0    19758.75    19956.57    922.02 o
   2   5   0     2810.45     2748.38    107.14 o
   3   5   0     7277.73     7558.24    265.15 o
   4   5   0    26432.21    27370.36    920.65 o
   5   5   0    10883.63    12014.40    300.94 o
   6   5   0     3858.54     3938.25    123.27 o
   7   5   0    11053.18    11501.96    436.29 o
   8   5   0      171.05      221.67     46.08 o
   9   5   0     2997.52     2786.10    413.98 o
  10   5   0      296.30      228.16    198.80 o
  11   5   0     4399.79     4174.33    681.18 o
  12   5   0     2562.96     2915.68    304.96 o
  13   5   0       51.31      121.84    116.86 o
 -11   6   0     1066.57     1026.76    208.77 o
 -10   6   0     2827.48     2847.27    309.95 o
  -9   6   0       65.13       70.54     72.68 o
  -8   6   0     8915.36     9018.51    569.31 o
  -7   6   0     4625.89     4145.92    178.44 o
  -6   6   0      984.59      967.52     82.88 o
  -5   6   0     7744.17     7592.80    232.33 o
  -4   6   0      533.48      501.43     43.68 o
  -3   6   0     7456.36     7197.38    180.27 o
  -2   6   0     3196.25     3023.46     98.33 o
  -1   6   0     1529.45     1546.44     56.74 o
   0   6   0    22234.24    22094.37    715.54 o
   1   6   0     1645.16     1657.35    133.24 o
   2   6   0     2788.37     2801.67    189.53 o
   3   6   0     2089.93     1792.63     74.25 o
   4   6   0      287.56      433.05    109.02 o
   5   6   0    12981.85    13569.67    644.69 o
   6   6   0     6980.36     7089.39    275.36 o
   7   6   0     1042.90     1021.68     59.67 o
   8   6   0     2869.82     2776.66    143.47 o
   9   6   0      143.61      153.51     51.53 o
  10   6   0     6785.65     7006.32    488.08 o
  11   6   0     2343.41     2218.82    259.36 o
  12   6   0      135.04      119.71    109.73 o
  13   6   0     1635.12     1762.09    275.75 o
 -10   7   0       95.45      168.13     75.17 o
  -9   7   0     4057.79     3882.24    229.76 o
  -8   7   0     1612.14     1631.44    143.80 o
  -7   7   0     3498.93     3582.13    384.77 o
  -6   7   0     1469.04     1282.34    114.76 o
  -5   7   0      405.28      376.86     45.24 o
  -4   7   0     2918.61     2946.72    108.52 o
  -3   7   0     3671.29     3683.82    216.14 o
  -2   7   0     3282.39     3304.53    107.70 o
  -1   7   0    12746.06    12987.87    325.05 o
   0   7   0     1738.17     2066.68     63.59 o
   1   7   0     7504.55     6955.02    384.05 o
   2   7   0     6339.31     6580.22    368.38 o
   3   7   0     4660.84     5091.75    250.10 o
   4   7   0     7435.85     6760.28   1026.40 o
   5   7   0      334.00      320.03     43.32 o
   6   7   0     3444.58     3618.15    146.60 o
   7   7   0     8121.38     7926.02    308.01 o
   8   7   0      212.07      245.82     83.37 o
   9   7   0     8027.31     6441.28    442.48 o
  10   7   0      415.97      485.23    128.26 o
  11   7   0     2029.68     1933.81    242.26 o
  12   7   0     3428.83     3303.29    328.48 o
 -10   8   0     1988.24     1980.14    178.45 o
  -9   8   0      335.41      379.82     89.34 o
  -8   8   0     3040.64     3007.64    194.65 o
  -7   8   0     2478.66     2442.72    169.64 o
  -6   8   0      358.16      501.93     82.61 o
  -5   8   0     5965.86     5827.54    265.24 o
  -4   8   0      404.34      470.42     56.81 o
  -3   8   0     3752.74     3856.88    131.38 o
  -2   8   0     3476.60     2520.90    381.23 o
  -1   8   0     1221.97     1318.53     56.78 o
   0   8   0    10001.33     9762.09    247.35 o
   1   8   0     3080.22     2875.06    210.20 o
   2   8   0     3056.64     2711.18    202.36 o
   3   8   0     7313.94     8077.80    289.81 o
   4   8   0        2.75       10.15     18.17 o
   5   8   0     6963.93     6415.24   1017.49 o
   6   8   0     3393.65     3381.67    230.86 o
   7   8   0      305.55      292.14     77.67 o
   8   8   0     6971.73     7264.25    460.30 o
   9   8   0      276.68      384.05    111.15 o
  10   8   0     2999.47     3366.71    294.28 o
  11   8   0     1342.46     1817.67    231.57 o
  12   8   0       54.90        6.41     99.75 o
  -9   9   0     1176.94     1293.79    147.92 o
  -8   9   0     2067.28     2224.27    175.85 o
  -7   9   0     2245.29     1934.16    158.19 o
  -6   9   0     9102.27     8942.01    381.39 o
  -5   9   0       64.12       31.98     60.57 o
  -4   9   0     4642.59     4493.55    220.27 o
  -3   9   0      721.07      712.36     64.84 o
  -2   9   0     3028.75     2983.44    106.53 o
  -1   9   0     5998.10     5957.64    170.19 o
   0   9   0        4.08        3.12     12.56 o
   1   9   0     6375.25     6354.47    238.11 o
   2   9   0     3348.82     3065.31    233.00 o
   3   9   0      142.50      -19.24     44.89 o
   4   9   0     9815.06     9962.02    347.07 o
   5   9   0      497.07      442.37     46.82 o
   6   9   0     6498.45     6397.82    377.64 o
   7   9   0     7181.98     7035.53    426.81 o
   8   9   0        3.10      -46.31     47.74 o
   9   9   0     2575.46     3009.02    263.64 o
  10   9   0      773.67      888.53    159.61 o
  11   9   0     1262.33     1135.06    189.53 o
  -8  10   0     1191.64     1151.84    138.22 o
  -7  10   0     1860.58     1941.40    163.40 o
  -6  10   0      442.08      208.15     64.17 o
  -5  10   0     6705.09     6246.11    293.21 o
  -4  10   0      811.29      805.14     95.35 o
  -3  10   0     2814.10     2544.26    150.96 o
  -2  10   0     3016.43     3098.04    135.37 o
  -1  10   0      227.68      211.14     29.38 o
   0  10   0     2400.81     2414.07     72.16 o
   1  10   0      780.80      772.08    107.95 o
   2  10   0     1566.68     1827.64    184.55 o
   3  10   0    12950.01    14170.82    743.17 o
   4  10   0       66.35       54.15     27.08 o
   5  10   0     6041.56     6261.72    351.28 o
   6  10   0     3686.67     3695.19    245.11 o
   7  10   0     2855.91     2751.08    213.05 o
   8  10   0     8879.70     8877.42    537.25 o
   9  10   0      373.74      225.87     92.63 o
  10  10   0     1279.30     1382.31    191.67 o
  11  10   0     1176.12     1325.31    206.63 o
  -7  11   0     1904.84     1912.54    169.02 o
  -6  11   0     2384.46     2280.70    173.73 o
  -5  11   0      214.98      202.36     82.30 o
  -4  11   0     4088.77     3946.85    213.40 o
  -3  11   0     2719.30     2677.70    161.23 o
  -2  11   0      129.03      211.25     50.22 o
  -1  11   0     6763.68     6742.14    228.27 o
   0  11   0      471.09      467.41     42.27 o
   1  11   0     3157.65     3569.46    226.58 o
   2  11   0     2679.47     2506.68    227.30 o
   3  11   0      886.73      921.30    150.34 o
   5  11   0      105.99      153.19     44.18 o
   6  11   0     1923.17     1920.27    155.33 o
   7  11   0     1383.24     1559.73    151.06 o
   8  11   0       35.62       30.64     59.85 o
   9  11   0     3687.71     3784.25    303.54 o
  10  11   0      680.94      513.02    131.11 o
  -6  12   0      585.42      689.93    109.54 o
  -5  12   0     2091.93     2263.66    169.91 o
  -4  12   0      607.70      622.47     94.96 o
  -3  12   0     1052.21     1023.13    105.04 o
  -2  12   0     3943.91     3812.32    269.69 o
  -1  12   0      111.39       94.00     39.01 o
   0  12   0     2039.67     2223.83     99.51 o
   1  12   0      536.41      590.97     62.84 o
   2  12   0     1617.44     1922.41    213.76 o
   3  12   0     5196.86     5745.85    399.02 o
   5  12   0     3672.99     3801.35    229.43 o
   6  12   0     1215.67     1232.68    118.99 o
   7  12   0       26.03       41.33     54.86 o
   8  12   0     3061.91     3489.26    272.90 o
   9  12   0      206.71      244.40    101.89 o
  -5  13   0        0.38       -0.65     53.64 o
  -4  13   0     2039.91     2188.94    163.97 o
  -3  13   0     1842.33     1688.23    136.93 o
  -2  13   0      226.35      177.13     53.84 o
  -1  13   0     3402.41     3458.78    179.79 o
   0  13   0       13.87       60.57     73.39 o
   1  13   0     3049.81     3049.63    275.75 o
   2  13   0     2734.74     2786.71    270.05 o
   3  13   0       70.18       96.90     79.80 o
   5  13   0      693.32      705.41     76.24 o
   6  13   0     2403.67     2455.38    180.98 o
   7  13   0     2763.64     2685.53    212.33 o
   8  13   0      236.32      153.91     81.94 o
  -3  14   0      668.14      874.75    107.16 o
  -2  14   0     2683.97     2751.23    237.99 o
  -1  14   0      275.54      128.26    100.47 o
   0  14   0     3238.55     3762.16    327.76 o
   1  14   0     1586.92     1673.02    222.31 o
   2  14   0     1534.87     1807.69    228.72 o
   6  14   0     2304.30     2571.52    187.40 o
   1  15   0     1483.55     1545.48    231.57 o
   2  15   0     1326.28     1637.40    233.00 o
  -5 -14   1       76.35       79.09     50.59 o
  -2 -14   1      265.32      127.54     99.75 o
  -1 -14   1     4626.90     5302.66    403.29 o
   0 -14   1      762.74      730.34    161.74 o
   1 -14   1     1241.95     1531.23    219.46 o
   2 -14   1     1535.66     1489.90    219.46 o
  -7 -13   1     2201.54     2191.03    191.67 o
  -6 -13   1      429.61      406.14     84.08 o
  -5 -13   1     3314.33     3559.09    225.87 o
  -2 -13   1     3702.79     3903.96    324.91 o
  -1 -13   1        0.70       58.43     81.23 o
   0 -13   1     2087.92     2136.88    240.12 o
   1 -13   1      464.44      452.51     68.06 o
   2 -13   1     1244.78     1220.40    146.43 o
   3 -13   1     3007.35     3068.82    183.36 o
   4 -13   1        3.44      -49.17     48.80 o
  -9 -12   1     2100.68     2191.03    231.57 o
  -8 -12   1      361.49      371.23    102.60 o
  -7 -12   1     1962.65     2059.21    182.41 o
  -6 -12   1     1475.26     1392.29    135.38 o
  -5 -12   1      428.95      356.27     66.27 o
  -4 -12   1     3825.23     3844.78    217.68 o
  -2 -12   1       24.63      101.89     74.10 o
  -1 -12   1     3411.03     3492.89    301.04 o
   0 -12   1      938.42      951.34     77.99 o
   1 -12   1     3197.64     3300.07    257.58 o
   2 -12   1     3014.58     2974.10    167.77 o
   3 -12   1      342.08      221.14     60.94 o
   4 -12   1     2913.62     2891.82    240.48 o
   5 -12   1      781.89     1002.13    121.40 o
   6 -12   1      379.48      387.68    112.94 o
 -10 -11   1     1918.40     2000.79    237.27 o
  -9 -11   1       28.15       52.73     78.38 o
  -8 -11   1     1710.91     2030.00    196.66 o
  -7 -11   1     2929.12     2987.64    232.29 o
  -6 -11   1       43.51       16.39     49.16 o
  -5 -11   1     3335.85     3540.47    159.21 o
  -4 -11   1     1946.60     1989.94     94.47 o
  -2 -11   1     6537.58     6557.42    416.83 o
  -1 -11   1       11.70       18.15     26.99 o
   0 -11   1     3428.84     3478.31    175.90 o
   1 -11   1     2069.81     2193.51    103.66 o
   2 -11   1     1700.22     1728.62    120.77 o
   3 -11   1     2383.94     2438.91    150.66 o
   4 -11   1        4.59       13.96     41.77 o
   5 -11   1     2020.30     2148.48    256.51 o
   6 -11   1     2766.34     2991.80    196.16 o
   7 -11   1       89.14       10.78     56.28 o
 -10 -10   1        0.26       15.68     76.95 o
  -9 -10   1     2359.06     2449.68    236.56 o
  -8 -10   1     1401.87     1910.30    187.40 o
  -7 -10   1      855.52      874.28    121.13 o
  -6 -10   1     5823.01     6171.23    372.65 o
  -5 -10   1       65.19       77.39     29.45 o
  -4 -10   1     5386.00     4987.75    232.64 o
  -2 -10   1     1084.79     1013.93    142.51 o
  -1 -10   1     4877.25     4786.36    150.62 o
   0 -10   1      396.83      386.63     37.70 o
   1 -10   1     2496.40     2435.47    238.32 o
   2 -10   1     2941.86     2897.29    296.56 o
   3 -10   1        2.43        0.33     31.37 o
   4 -10   1     5176.29     5247.24    250.79 o
   5 -10   1     1351.73     1399.66    157.47 o
   6 -10   1      951.14      956.11    162.10 o
   7 -10   1     2385.37     2648.16    254.37 o
   8 -10   1        1.08       52.51     58.42 o
 -11  -9   1       52.60       42.04     86.22 o
 -10  -9   1     1980.27     2281.52    250.81 o
  -9  -9   1     1406.01     1546.90    189.53 o
  -8  -9   1     3338.05     3261.97    261.50 o
  -7  -9   1     5431.75     4999.83    333.46 o
  -6  -9   1       28.31       23.22     30.98 o
  -5  -9   1     4797.59     4775.30    202.53 o
  -4  -9   1     2901.00     2961.71    134.31 o
  -3  -9   1     5547.20     5960.32    289.29 o
  -2  -9   1     3169.69     3210.67    241.55 o
  -1  -9   1        2.05        1.77     12.07 o
   0  -9   1     4168.53     3962.16    160.44 o
   1  -9   1     2630.78     2568.61     90.87 o
   2  -9   1      782.32      891.59     65.49 o
   3  -9   1     6713.69     7087.20    244.40 o
   4  -9   1      958.66      968.79    224.09 o
   5  -9   1     2335.11     2477.67    160.22 o
   6  -9   1     4388.73     4447.01    235.13 o
   7  -9   1      109.64       58.27    113.29 o
   8  -9   1     3080.32     3325.18    210.96 o
   9  -9   1       29.93       36.09     60.96 o
 -12  -8   1     1016.78     1153.59    212.33 o
 -11  -8   1     1032.48     1295.38    210.20 o
 -10  -8   1      406.90      379.07    123.98 o
  -9  -8   1     3864.51     3846.96    310.66 o
  -8  -8   1     2303.57     2238.77    208.06 o
  -7  -8   1      508.11      495.21     96.90 o
  -6  -8   1     6960.46     7272.53    301.04 o
  -5  -8   1     1616.12     1606.41     75.66 o
  -4  -8   1     6234.58     6441.66    240.02 o
  -3  -8   1     2356.37     2276.73     91.95 o
  -2  -8   1       15.39       17.10     43.46 o
  -1  -8   1    10385.79    10649.44    296.35 o
   0  -8   1     1128.98     1085.08     38.97 o
   1  -8   1     3627.78     3297.35    176.17 o
   2  -8   1     8861.56     9066.31    417.19 o
   3  -8   1      360.95      397.68     49.36 o
   4  -8   1     4458.56     4035.80    308.68 o
   5  -8   1      688.97      592.95     92.63 o
   6  -8   1      373.59      282.87     69.47 o
   7  -8   1     6556.80     6969.68    320.80 o
   8  -8   1       15.06       93.15     63.06 o
   9  -8   1     6524.91     6019.04    332.75 o
  10  -8   1      876.41      866.90    124.84 o
 -12  -7   1     1154.94     1118.67    210.20 o
 -11  -7   1       93.14       84.79     96.19 o
 -10  -7   1     3137.37     2220.25    247.25 o
  -9  -7   1      816.35      818.70    145.36 o
  -8  -7   1     4631.64     4317.94    317.79 o
  -7  -7   1     1160.67     1149.86    209.84 o
  -6  -7   1      611.44      574.73     39.98 o
  -5  -7   1     7371.85     7702.53    356.62 o
  -4  -7   1     3854.54     4167.47    167.93 o
  -3  -7   1     4386.39     4305.20    159.63 o
  -2  -7   1     8211.92     8231.33    289.12 o
  -1  -7   1     1262.48     1443.42     54.66 o
   0  -7   1    15242.98    16047.82    343.03 o
   1  -7   1     9978.61    10025.13    365.41 o
   2  -7   1       47.74       38.80     21.41 o
   3  -7   1     7665.48     7457.41    245.21 o
   4  -7   1      955.48      975.34     56.70 o
   5  -7   1     3681.67     3823.02    136.21 o
   6  -7   1      268.27      335.90     66.92 o
   7  -7   1      324.78      287.29     67.65 o
   8  -7   1     7172.69     7052.91    326.65 o
   9  -7   1     3010.03     2773.24    192.36 o
  10  -7   1     2420.88     2713.49    201.63 o
  11  -7   1      945.59     1042.03    139.58 o
 -12  -6   1      747.29     1156.44    213.05 o
 -11  -6   1     2143.27     2408.35    277.89 o
 -10  -6   1      638.65      461.01    128.26 o
  -9  -6   1     2407.03     2927.79    266.49 o
  -8  -6   1     3989.79     3951.57    195.19 o
  -7  -6   1     1257.56     1350.58    185.17 o
  -6  -6   1    10395.09    10367.68    275.93 o
  -5  -6   1       25.55       24.70     18.07 o
  -4  -6   1    11875.46    12776.51    514.45 o
  -3  -6   1     3785.26     3570.17    418.61 o
  -2  -6   1      712.14      809.26     48.40 o
  -1  -6   1    11763.38    12110.92    406.71 o
   0  -6   1     8551.83     9337.19    228.15 o
   1  -6   1     8756.11     9280.32    237.09 o
   2  -6   1     8385.38     8025.38    422.01 o
   3  -6   1        4.67      -11.38     16.66 o
   4  -6   1     7938.69     7976.11    225.46 o
   5  -6   1     1775.25     1874.08     85.67 o
   6  -6   1     1968.69     2145.11    125.56 o
   7  -6   1     5177.16     5242.57    250.95 o
   8  -6   1      195.92      131.90     57.60 o
   9  -6   1     3739.26     3879.55    418.61 o
  10  -6   1     1735.31     1716.44    160.26 o
  11  -6   1      407.30      420.21    225.16 o
 -12  -5   1     2984.93     2825.19    317.79 o
 -11  -5   1       15.68      -69.12     69.12 o
 -10  -5   1     2489.55     2402.45    216.97 o
  -9  -5   1     1099.39     1073.15    115.07 o
  -8  -5   1     4005.41     4293.18    175.08 o
  -7  -5   1     5581.92     5818.46    208.61 o
  -6  -5   1      317.54      397.21     38.54 o
  -5  -5   1     5671.17     5913.74    160.84 o
  -4  -5   1     3473.82     3512.56    217.68 o
  -3  -5   1     4844.53     5003.69    186.95 o
  -2  -5   1     5200.68     4934.04    181.66 o
  -1  -5   1      910.08      923.96     89.42 o
   0  -5   1     8317.60     8047.71    224.12 o
   1  -5   1     4003.97     3659.42    109.84 o
   2  -5   1      295.79      345.60     36.27 o
   3  -5   1    17898.07    18436.98    683.30 o
   4  -5   1     1132.26     1156.26     60.93 o
   5  -5   1     6507.04     6948.26    338.50 o
   6  -5   1     4379.33     4578.51    158.28 o
   7  -5   1        3.08       -9.77     29.90 o
   8  -5   1     6992.55     6785.43    458.16 o
   9  -5   1      852.81     1007.52    180.98 o
  10  -5   1     2038.36     2275.82    272.90 o
  11  -5   1     1696.37     1938.80    267.91 o
  12  -5   1       12.41       63.42     91.20 o
 -13  -4   1      743.85      851.47    218.75 o
 -12  -4   1     1181.94     1494.18    239.41 o
 -11  -4   1     4947.95     5118.36    358.05 o
 -10  -4   1       95.19      145.99     74.46 o
  -9  -4   1     4937.26     5017.35    252.76 o
  -8  -4   1     4492.80     4522.89    184.00 o
  -7  -4   1     1922.01     1925.43     99.91 o
  -6  -4   1     5448.47     5454.66    191.46 o
  -5  -4   1     2069.26     2211.64     93.80 o
  -4  -4   1     4288.46     4253.08    194.07 o
  -3  -4   1    12027.92    12883.17    355.94 o
  -2  -4   1     2993.05     3176.04    182.41 o
  -1  -4   1     8588.96     8391.84    448.18 o
   0  -4   1      149.22      138.99     14.43 o
   1  -4   1      426.76      325.19     18.30 o
   2  -4   1    11310.61    11203.98    249.90 o
   3  -4   1       58.54      107.14     20.55 o
   4  -4   1    17177.29    17459.10    500.79 o
   5  -4   1     5131.72     5269.01    240.33 o
   6  -4   1     2292.69     2354.38    142.33 o
   7  -4   1     4539.47     4734.29    256.15 o
   8  -4   1      517.32      573.25     94.77 o
   9  -4   1     3243.04     3588.06    218.38 o
  10  -4   1     2114.89     2213.83    264.35 o
  11  -4   1      190.56      208.77    110.44 o
  12  -4   1     1871.17     1677.30    262.92 o
 -13  -3   1     3601.36     4040.05    405.43 o
 -12  -3   1     3284.20     3412.44    232.99 o
 -11  -3   1        9.46       13.58     51.63 o
 -10  -3   1      517.65      586.22    106.88 o
  -9  -3   1     3395.74     3635.40    205.62 o
  -8  -3   1     3513.75     3587.82    159.79 o
  -7  -3   1     9907.24    10183.91    333.21 o
  -6  -3   1      321.47      395.22     46.32 o
  -5  -3   1     7639.17     7572.24    209.10 o
  -4  -3   1     4885.38     4786.65    145.01 o
  -3  -3   1    11467.97    11957.37    292.52 o
  -2  -3   1    23260.93    24544.86    814.24 o
  -1  -3   1     3438.76     3520.04    128.26 o
   0  -3   1    11247.90    11509.93    374.79 o
   1  -3   1    12680.51    13164.92    239.54 o
   2  -3   1     2899.32     2904.40     76.58 o
   3  -3   1    17517.60    18144.75    442.78 o
   4  -3   1     3153.27     3394.40    159.71 o
   5  -3   1     6401.64     5774.22    206.70 o
   6  -3   1     6966.75     6801.21    244.67 o
   7  -3   1      529.99      517.54     77.59 o
   8  -3   1     7095.64     7700.71    349.07 o
   9  -3   1      244.70      304.20     74.16 o
  10  -3   1      906.97      479.40    162.81 o
  11  -3   1     3471.36     4158.33    365.53 o
  12  -3   1       24.39       61.99     86.22 o
 -13  -2   1     2761.41     2857.06    231.90 o
 -12  -2   1      140.15       89.35     67.52 o
 -11  -2   1      695.24     1004.92    128.84 o
 -10  -2   1      340.28      356.84     80.63 o
  -9  -2   1     3164.75     3255.52    193.82 o
  -8  -2   1     6842.10     6399.43    291.88 o
  -7  -2   1     2373.95     2654.35    125.88 o
  -6  -2   1    12802.33    12489.86    388.80 o
  -5  -2   1      634.35      694.35     52.36 o
  -4  -2   1     9814.57     9950.35    261.41 o
  -3  -2   1     1135.25      959.33     36.63 o
  -2  -2   1    26050.74    27887.46    589.40 o
  -1  -2   1    22794.73    23708.65    629.99 o
   0  -2   1     8839.38     8904.71    245.13 o
   1  -2   1    10725.99    11132.34    200.11 o
   2  -2   1    20712.51    21077.59    444.43 o
   3  -2   1       41.31       17.22     13.57 o
   4  -2   1    17881.77    18208.34    461.48 o
   5  -2   1    20666.34    22810.43    789.64 o
   6  -2   1     1655.98     1661.33    128.04 o
   7  -2   1     8375.42     8020.18    344.73 o
   8  -2   1     1602.27     1775.14    140.82 o
   9  -2   1     1548.97     1874.98    165.31 o
  10  -2   1      610.56      807.23    141.79 o
  11  -2   1     1222.49     1070.71    149.63 o
  12  -2   1     3654.46     4160.47    380.49 o
  13  -2   1     1309.58     1063.10    220.17 o
 -13  -1   1      544.35      453.96    115.12 o
 -12  -1   1     2519.66     2548.72    255.80 o
 -11  -1   1      760.13      608.16    107.94 o
 -10  -1   1     4346.74     4454.28    315.65 o
  -9  -1   1     1474.81     1450.13    131.50 o
  -8  -1   1     3700.80     3643.69    200.76 o
  -7  -1   1     7371.80     7588.64    266.70 o
  -6  -1   1        9.58       -1.37     19.87 o
  -5  -1   1     4604.23     4485.44    162.46 o
  -4  -1   1     3593.69     3615.02    101.04 o
  -3  -1   1      197.69      130.67     22.86 o
  -2  -1   1      326.78      262.31     17.41 o
  -1  -1   1     2446.97     2724.45     64.25 o
   0  -1   1    45330.10    46184.66    862.50 o
   1  -1   1    62839.07    65029.38   1185.69 o
   2  -1   1     1476.61     1634.91     63.45 o
   3  -1   1     5007.43     5182.69    156.32 o
   4  -1   1     3202.07     3110.20    162.24 o
   5  -1   1    18226.99    19968.89    510.82 o
   6  -1   1     8294.73     8367.24    282.73 o
   7  -1   1        4.30       38.04     32.42 o
   8  -1   1     2706.83     2691.78    168.28 o
   9  -1   1     2477.21     2084.36    624.89 o
  10  -1   1     3130.13     2911.43    195.13 o
  11  -1   1     4269.91     4293.65    360.54 o
  12  -1   1      274.20      398.25    102.20 o
  13  -1   1     2212.32     2382.70    303.54 o
 -13   0   1     1594.92     1856.64    197.18 o
 -12   0   1      472.33      507.61    111.75 o
 -11   0   1     5002.00     5008.39    286.96 o
 -10   0   1      250.98      158.90     61.72 o
  -9   0   1     5902.54     5788.41    288.44 o
  -8   0   1     4982.67     4769.49    295.70 o
  -7   0   1      519.45      616.54     79.85 o
  -6   0   1     8043.66     7567.08    431.08 o
  -5   0   1      687.80      575.05     54.10 o
  -4   0   1      770.73      742.35     55.54 o
  -3   0   1     2910.85     2787.55     79.52 o
  -2   0   1       18.21       22.71      8.62 o
  -1   0   1    22242.06    23224.40    450.12 o
   0   0   1    21552.46       -1.07      1.82 o
   1   0   1    30920.50    31548.57    738.21 o
   2   0   1     8578.83     8389.78    184.91 o
   3   0   1    14024.37    15659.80    382.98 o
   4   0   1     4392.67     4306.25    183.46 o
   5   0   1      139.98       60.40     23.06 o
   6   0   1     1552.71     1340.27    137.52 o
   7   0   1    11925.87    12299.73    481.14 o
   8   0   1     1256.48     1241.78    126.47 o
   9   0   1     2467.21     2735.15    213.76 o
  10   0   1     5443.58     5172.72    293.21 o
  11   0   1      163.18      171.70     70.51 o
  12   0   1     3606.80     3641.14    245.93 o
  13   0   1      426.37      388.51    167.09 o
 -13   1   1     1438.85     1879.66    282.87 o
 -12   1   1     2563.57     3058.02    388.33 o
 -11   1   1       58.60       -7.97     53.23 o
 -10   1   1     3680.64     3708.63    229.55 o
  -9   1   1     2138.75     2200.04    165.70 o
  -8   1   1     2526.61     2538.91    162.99 o
  -7   1   1    10326.67    10343.68    494.50 o
  -6   1   1      409.66      455.58     64.71 o
  -5   1   1    14475.96    14845.41    391.04 o
  -4   1   1     5331.77     5307.11    157.94 o
  -3   1   1       54.64       19.62     13.10 o
  -2   1   1     4726.38     4242.75     96.24 o
  -1   1   1     3203.60     3383.30     92.48 o
   0   1   1    19574.69    17634.93   1059.53 o
   1   1   1    20994.72    22466.78    366.14 o
   2   1   1      809.55      768.91     25.64 o
   3   1   1    36436.90    39646.26    824.46 o
   4   1   1      253.67      280.91     27.56 o
   5   1   1     4360.98     4341.73    190.40 o
   6   1   1    14870.82    15166.53    559.90 o
   7   1   1      109.26      107.70     34.06 o
   8   1   1     8015.47     8286.74    490.22 o
   9   1   1     2638.14     2873.02    179.79 o
  10   1   1      586.39      607.81     97.36 o
  11   1   1     4788.86     5406.21    293.89 o
  12   1   1       64.72       66.79     60.57 o
  13   1   1     2574.08     2879.69    236.24 o
 -12   2   1      476.02      841.50    192.38 o
 -11   2   1     6875.78     6595.88    523.35 o
 -10   2   1      187.47      293.65     88.71 o
  -9   2   1     2138.64     2194.90    167.19 o
  -8   2   1     3992.48     3975.21    302.83 o
  -7   2   1       39.49        5.09     28.39 o
  -6   2   1     6394.76     6435.63    283.22 o
  -5   2   1     2067.51     2192.81    104.38 o
  -4   2   1     3348.72     3219.10     97.33 o
  -3   2   1     2093.51     1926.78     63.37 o
  -2   2   1    12146.75    12892.17    262.17 o
  -1   2   1    23308.40    24292.15    515.36 o
   0   2   1     5390.94     5154.19     96.54 o
   1   2   1     1145.55     1298.17     29.46 o
   2   2   1    66966.48    69813.25   1301.92 o
   3   2   1     3427.44     3726.35     93.53 o
   4   2   1    12624.52    13130.96    328.18 o
   5   2   1     5197.00     5147.29    177.42 o
   6   2   1      950.95      842.51     76.80 o
   7   2   1    11640.51    11554.40    613.49 o
   8   2   1     2528.13     2495.16    155.15 o
   9   2   1     4558.93     4432.89    232.69 o
  10   2   1     2135.08     2176.14    166.27 o
  11   2   1       39.07       57.92     50.92 o
  12   2   1     3050.01     3054.29    219.63 o
  13   2   1      465.56      426.90    277.53 o
 -12   3   1     4141.75     4622.19    414.69 o
 -11   3   1      114.69      133.96     97.62 o
 -10   3   1     4477.17     4514.86    313.51 o
  -9   3   1     1334.36     1327.50    184.55 o
  -8   3   1      985.15      736.35    279.67 o
  -7   3   1     3930.90     4012.41    212.40 o
  -6   3   1     2065.18     2269.37    116.39 o
  -5   3   1     8349.18     8849.83    356.66 o
  -4   3   1      201.81      140.49     25.35 o
  -3   3   1    16420.48    17958.05    452.05 o
  -2   3   1    19548.25    20624.53    506.86 o
  -1   3   1    10408.70    10618.77    405.22 o
   0   3   1    14200.67    13724.77    289.26 o
   1   3   1      110.63      164.98     10.36 o
   2   3   1    24446.19    26619.32    500.51 o
   3   3   1    32881.32    33950.57    705.26 o
   4   3   1     4256.88     4374.60    201.47 o
   5   3   1     7103.34     7271.76    229.75 o
   6   3   1    11746.04    11991.90    609.21 o
   7   3   1        6.41      -12.57     44.89 o
   8   3   1    14846.05    15546.28    486.86 o
   9   3   1     1685.37     1736.29    360.54 o
  10   3   1      233.04      129.12     74.82 o
  11   3   1     4774.91     4422.60    253.33 o
  12   3   1      148.27       90.64     88.71 o
  13   3   1     1870.23     2095.84    198.33 o
 -12   4   1      139.54      138.23    105.45 o
 -11   4   1     1972.43     2238.77    282.16 o
 -10   4   1       39.45      155.33    100.47 o
  -9   4   1     4972.04     5205.56    365.88 o
  -8   4   1     2249.96     2238.51    161.22 o
  -7   4   1      201.49       69.98     48.45 o
  -6   4   1     3971.21     4013.65    170.23 o
  -5   4   1     5263.47     5241.29    195.65 o
  -4   4   1     6797.91     6559.84    193.63 o
  -3   4   1    15458.02    14463.88    435.20 o
  -2   4   1       25.11       24.74     12.69 o
  -1   4   1     8719.99     8653.31    162.51 o
   0   4   1    17403.80    17839.02    421.23 o
   1   4   1     4254.33     3826.29    209.48 o
   2   4   1     3647.23     3184.35     95.61 o
   3   4   1     3500.70     3760.98     99.81 o
   4   4   1    24614.39    26240.92    558.75 o
   5   4   1     7422.71     7293.96    226.56 o
   6   4   1      116.74      170.63     39.19 o
   7   4   1     9596.71     6308.04    400.44 o
   8   4   1     1017.17      801.39    134.67 o
  10   4   1     4040.12     4193.15    229.76 o
  11   4   1      230.11       94.18     58.28 o
  12   4   1     6942.18     7186.38    360.31 o
  13   4   1      449.94      662.65    183.83 o
 -11   5   1      120.52       49.88     69.12 o
 -10   5   1     3396.16     3378.82    334.89 o
  -9   5   1     1584.88     1498.45    213.76 o
  -8   5   1       99.41      154.26     59.96 o
  -7   5   1     9043.19     9157.11    393.25 o
  -6   5   1     1154.78     1232.51    101.90 o
  -5   5   1     6736.77     6911.52    244.21 o
  -4   5   1     7092.86     7512.64    252.35 o
  -3   5   1      529.90      534.65     35.13 o
  -2   5   1    12349.39    12477.29    257.86 o
  -1   5   1     1651.88     1558.65     52.62 o
   0   5   1     3709.42     3605.76     96.13 o
   1   5   1     6089.63     5546.34    294.28 o
   2   5   1     3382.04     3338.52     99.63 o
   3   5   1     8439.09     8318.68    364.82 o
   4   5   1       39.65       99.33     31.71 o
   5   5   1     3793.29     3673.63    107.41 o
   6   5   1    13320.54    14160.99    358.13 o
   7   5   1      107.15       71.39     40.97 o
   8   5   1     4659.87     5013.20    233.06 o
   9   5   1     1167.68     1245.04    110.28 o
  10   5   1     3353.77     3664.04    207.49 o
  11   5   1     7749.45     7788.78    366.06 o
  12   5   1      901.26      990.42    200.22 o
  13   5   1     2005.94      745.31    186.68 o
 -11   6   1     2464.84     2822.34    325.63 o
 -10   6   1      213.31      199.51    108.30 o
  -9   6   1     2730.14     2250.89    260.07 o
  -8   6   1     4145.88     4128.41    332.04 o
  -7   6   1     1006.44      968.14    106.00 o
  -6   6   1     4167.13     4551.52    189.72 o
  -5   6   1     3377.29     3272.87    143.78 o
  -4   6   1     2447.14     2349.93    122.34 o
  -3   6   1     6718.16     6090.62    168.81 o
  -2   6   1      933.51     1014.21     34.77 o
  -1   6   1     3604.88     3088.11     94.09 o
   0   6   1    11986.00    12325.06    300.17 o
   1   6   1     1276.41     1208.45    108.30 o
   2   6   1    13331.59    13266.62    643.42 o
   3   6   1      839.79     1238.52     51.42 o
   4   6   1     9049.53     9543.62    339.72 o
   5   6   1     5251.25     5464.26    170.81 o
   6   6   1       24.03       57.93     22.70 o
   7   6   1     9565.44     9680.11    299.73 o
   8   6   1     4433.22     4642.04    202.53 o
   9   6   1     4343.24     4340.74    288.58 o
  10   6   1     3221.37     3191.43    250.10 o
  11   6   1        1.44       14.96     76.95 o
  12   6   1     3383.41     4079.24    374.08 o
  13   6   1      995.67     1039.58    213.05 o
 -10   7   1     3475.32     3763.32    237.76 o
  -9   7   1     1409.89     1344.09    142.43 o
  -8   7   1     3348.45     3594.78    214.19 o
  -7   7   1     5458.29     5702.78    274.78 o
  -6   7   1     1303.94     1234.01    145.36 o
  -5   7   1     1827.15     1955.39     91.72 o
  -4   7   1     3906.02     4014.17    122.10 o
  -3   7   1       89.51       77.44     19.82 o
  -2   7   1     7595.41     7595.90    209.54 o
  -1   7   1      358.64      358.31     28.37 o
   0   7   1    14082.38    13700.78    335.73 o
   1   7   1     9280.89     9328.95    320.45 o
   2   7   1     1129.17     1192.06    118.99 o
   3   7   1    12402.87    12601.23    424.87 o
   4   7   1      105.51       83.05     21.65 o
   5   7   1     7645.49     8052.04    300.51 o
   6   7   1    16373.58    16495.85    464.16 o
   7   7   1     3207.47     3287.21    154.40 o
   8   7   1     2152.75     2160.64    126.13 o
   9   7   1     1689.64     1635.97    190.25 o
  10   7   1     1724.73     1567.57    198.80 o
  11   7   1     5394.19     5443.02    422.53 o
  12   7   1       60.82       15.68     89.78 o
  13   7   1     1112.64     1009.66    210.20 o
 -10   8   1      219.57      204.75     79.01 o
  -9   8   1     1414.54     1300.38    142.49 o
  -8   8   1     1618.64     1696.30    206.63 o
  -7   8   1      153.18       43.65     49.52 o
  -6   8   1     8026.40     7613.63    333.53 o
  -5   8   1     4512.53     4720.58    231.93 o
  -4   8   1     2663.30     2679.42    103.03 o
  -3   8   1     2521.37     2360.05    108.26 o
  -2   8   1       63.08       47.42     19.29 o
  -1   8   1     8111.45     8195.43    218.55 o
   0   8   1     2976.64     2649.00     87.42 o
   1   8   1     2717.46     2633.34    112.70 o
   2   8   1    10366.47    10755.66    558.62 o
   3   8   1      425.06      414.69     86.22 o
   4   8   1     7886.92     7951.31    282.44 o
   5   8   1     1555.26     1640.46     96.55 o
   6   8   1     1186.68     1274.67     86.62 o
   7   8   1     9420.32     9104.72    527.99 o
   8   8   1     1698.58     1572.56    163.88 o
   9   8   1     5304.08     5495.04    384.05 o
  10   8   1     3631.70     3313.27    288.58 o
  11   8   1       73.28      104.74     94.77 o
  12   8   1     3462.29     1585.38    234.42 o
  -9   9   1      912.72      983.17    134.01 o
  -8   9   1      479.44      398.75     84.71 o
  -7   9   1     1220.91     1198.26    127.93 o
  -6   9   1     1147.15     1101.80    116.27 o
  -5   9   1     6824.36     6733.21    300.76 o
  -4   9   1     4555.02     4403.07    207.67 o
  -3   9   1     4769.50     4560.71    152.75 o
  -2   9   1     5230.29     5340.84    164.03 o
  -1   9   1     1285.33     1423.88     62.04 o
   0   9   1      886.81      804.95     39.08 o
   1   9   1     3136.25     3072.89    131.15 o
   2   9   1        3.70       24.23     43.46 o
   3   9   1     3936.67     3730.81    259.36 o
   4   9   1     5336.33     5395.52    232.64 o
   5   9   1      815.34      777.15     56.68 o
   6   9   1     2720.81     2748.94    194.52 o
   7   9   1       90.99       92.63     52.01 o
   8   9   1     8577.87     9041.31    544.37 o
   9   9   1     3467.71     3283.34    270.76 o
  10   9   1      698.03      889.95    154.62 o
  11   9   1     3286.61     3500.67    314.23 o
  12   9   1       64.19      152.48    117.57 o
  -8  10   1     2494.19     2461.14    192.96 o
  -7  10   1      112.07      119.15     60.17 o
  -6  10   1     2737.75     2964.30    236.92 o
  -5  10   1     2991.90     2804.03    174.53 o
  -4  10   1     2469.06     2370.82    196.30 o
  -3  10   1     8258.70     8185.21    514.67 o
  -2  10   1      145.03      129.77     29.14 o
  -1  10   1     3785.12     3713.51    121.28 o
   0  10   1     1094.04     1069.37     60.68 o
   1  10   1      761.14      804.12     54.93 o
   2  10   1     2767.27     2479.61    210.20 o
   3  10   1     3870.68     3489.98    258.65 o
   4  10   1     6992.98     7106.07    342.01 o
   5  10   1     2387.24     2318.58    154.62 o
   6  10   1     1498.46     1408.67    123.98 o
   7  10   1     4582.58     3698.04    261.50 o
   8  10   1      235.50      272.90     83.37 o
   9  10   1     3329.32     2114.79    207.35 o
  10  10   1     2997.62     2381.28    237.99 o
  11  10   1       15.17       54.86     76.95 o
  -7  11   1     2309.64     2504.88    191.93 o
  -6  11   1       74.70       59.74    112.58 o
  -5  11   1     2892.42     2685.30    178.75 o
  -4  11   1     3046.66     3035.11    181.89 o
  -3  11   1       77.39       23.24     38.02 o
  -2  11   1     4335.89     4159.84    164.74 o
  -1  11   1     1525.16     1540.37     96.26 o
   0  11   1     2445.01     2328.05    108.66 o
   1  11   1     3417.72     3560.71    113.49 o
   2  11   1       45.68      -13.54     53.44 o
   3  11   1     8032.14     8028.80    478.82 o
   5  11   1     1821.45     1907.45    132.53 o
   6  11   1     3540.63     3546.98    232.29 o
   7  11   1      544.44      620.61     98.33 o
   8  11   1     4380.40     4703.42    325.63 o
   9  11   1     4119.07     4377.08    326.34 o
  10  11   1      525.98      489.51    129.68 o
  11  11   1     2419.03     2899.29    290.71 o
  -6  12   1     2222.34     2126.73    174.78 o
  -5  12   1     1180.86     1245.49    131.17 o
  -4  12   1     1752.53     1654.64    139.28 o
  -3  12   1     4674.93     4994.74    245.87 o
  -2  12   1      452.21      312.82     63.25 o
  -1  12   1     1825.76     1810.94     94.17 o
   0  12   1     2410.10     2435.04    140.70 o
   1  12   1      537.78      551.62     42.29 o
   2  12   1     2664.75     2746.09    244.40 o
   3  12   1       94.02       44.89     64.84 o
   5  12   1     6129.16     6153.42    336.31 o
   6  12   1      371.83      396.17     72.68 o
   7  12   1     3100.88     2776.02    212.33 o
   8  12   1      460.44      409.71     94.77 o
   9  12   1     1334.95      925.58    143.93 o
  10  12   1     4592.98     4467.57    350.57 o
  -5  13   1     1735.47     1896.76    160.53 o
  -4  13   1     1429.21     1641.35    144.11 o
  -3  13   1      426.80      495.42     84.62 o
  -2  13   1     4413.81     4173.14    213.78 o
  -1  13   1     1249.03     1281.33    104.34 o
   0  13   1      622.69      590.16     50.29 o
   1  13   1     2565.50     2741.45    143.51 o
   2  13   1        6.42      -19.24     54.86 o
   3  13   1     2124.82     2216.68    235.85 o
   5  13   1     2463.52     2294.35    150.34 o
   6  13   1     4113.93     4149.07    258.65 o
   7  13   1       21.22       35.63     51.30 o
   8  13   1      994.44      959.07    130.39 o
   9  13   1      239.54      335.60    104.74 o
  -3  14   1     1151.92     1407.57    132.35 o
  -2  14   1      194.77      164.58     70.54 o
  -1  14   1     2186.08     2063.22    206.63 o
   0  14   1     2576.51     2850.12    285.01 o
   1  14   1     1035.14     1011.79    181.70 o
   2  14   1     2883.88     3096.66    285.01 o
   3  14   1      530.61      514.45    144.64 o
   6  14   1        1.69       -0.71     45.60 o
   7  14   1     2885.68     3024.69    222.31 o
   0  15   1      741.56     1048.13    195.95 o
   1  15   1     4739.53     5096.73    404.72 o
   2  15   1       63.03       75.53     84.79 o
   3  15   1     1831.66     1543.34    227.30 o
  -4 -14   2     1778.82     1653.07    131.11 o
  -2 -14   2     1867.13     1846.88    137.52 o
  -1 -14   2     1756.69     1617.45    225.87 o
   0 -14   2      964.97     1412.24    211.62 o
   1 -14   2     3442.36     3333.93    311.38 o
  -6 -13   2     1507.72     1574.69    152.48 o
  -5 -13   2     1186.92     1323.17    128.97 o
  -4 -13   2      433.72      408.99     63.42 o
  -3 -13   2     2282.95     1869.68    131.82 o
  -2 -13   2      415.76      488.08     65.55 o
  -1 -13   2     1190.25     1373.05    198.80 o
   0 -13   2     1209.95     1138.62    188.82 o
   1 -13   2      121.81       76.93     45.53 o
   2 -13   2     2622.20     2781.50    167.53 o
   3 -13   2      338.05      304.38     87.64 o
   4 -13   2     1515.42     1342.94    133.47 o
  -8 -12   2      142.60      143.22     82.65 o
  -7 -12   2     1338.50     1623.15    171.01 o
  -6 -12   2      497.44      426.09     89.78 o
  -5 -12   2     1380.75     1447.15    132.53 o
  -4 -12   2     2204.79     2270.84    159.61 o
  -3 -12   2        2.11      -23.22     22.43 o
  -2 -12   2     3735.31     3773.81    139.66 o
  -1 -12   2     2595.74     2566.54    255.09 o
   0 -12   2     2235.60     2080.92    121.70 o
   1 -12   2     3042.90     2979.65    160.99 o
   2 -12   2       27.83        3.29     41.91 o
   3 -12   2     2033.55     1928.71    141.94 o
   4 -12   2     2007.10     2132.04    158.42 o
   5 -12   2      160.33      231.85     78.73 o
   6 -12   2     1123.58     1328.73    235.14 o
  -9 -11   2      387.69      378.35    114.00 o
  -8 -11   2     2784.77     2944.18    251.52 o
  -7 -11   2      255.44      245.11     81.94 o
  -6 -11   2     3264.50     3342.48    242.26 o
  -5 -11   2     1487.32     1410.81    131.82 o
  -4 -11   2     1130.61     1076.40     71.04 o
  -3 -11   2     5087.56     5208.49    325.27 o
  -2 -11   2     2908.02     2931.85    160.50 o
  -1 -11   2     1463.26     1538.89     88.21 o
   0 -11   2     3924.75     3850.79    145.06 o
   1 -11   2      444.96      379.87     59.00 o
   2 -11   2     4474.80     4345.89    306.03 o
   3 -11   2      370.99      448.54     74.57 o
   4 -11   2     1483.13     1392.26    243.33 o
   5 -11   2     2085.73     1919.57    189.18 o
   6 -11   2       60.34       40.61     57.14 o
   7 -11   2     2787.29     2880.34    204.51 o
 -10 -10   2     1117.01      696.86    160.32 o
  -9 -10   2     1831.71     2505.26    243.69 o
  -8 -10   2      359.13      329.90    100.47 o
  -7 -10   2     2759.03     2589.34    218.75 o
  -6 -10   2      789.47      756.00    106.17 o
  -5 -10   2     1754.10     1879.50    194.52 o
  -4 -10   2     8754.46     8449.69    436.78 o
  -3 -10   2      100.54      124.14     38.48 o
  -2 -10   2     2961.00     3200.61    115.85 o
  -1 -10   2     1698.98     1636.55     72.38 o
   0 -10   2      793.63      800.95     53.05 o
   1 -10   2     3466.34     3532.38    139.84 o
   2 -10   2        2.84       -8.87     31.11 o
   3 -10   2     2542.73     2459.14    147.46 o
   4 -10   2     3402.42     3269.38    489.51 o
   5 -10   2      605.90      816.48    102.49 o
   6 -10   2     2332.54     2237.27    167.25 o
   7 -10   2      406.46      397.36     88.04 o
   8 -10   2     1159.12     1546.71    155.76 o
 -11  -9   2      402.27      447.47    151.06 o
 -10  -9   2      178.58      103.32     98.33 o
  -9  -9   2      298.50      263.64     97.62 o
  -8  -9   2     4823.09     5142.34    363.39 o
  -7  -9   2      153.60       89.78     63.42 o
  -6  -9   2     2157.73     2247.32    186.68 o
  -5  -9   2     6005.51     5928.74    247.79 o
  -4  -9   2     1476.77     1465.24    246.54 o
  -3  -9   2     5507.86     5700.37    173.90 o
  -2  -9   2       15.87       14.33     10.15 o
  -1  -9   2     3712.45     3728.08    107.08 o
   0  -9   2     5804.49     5826.18    161.49 o
   1  -9   2      541.44      611.51     42.53 o
   2  -9   2     4235.69     4381.46    230.06 o
   3  -9   2     1756.26     1866.25    102.39 o
   4  -9   2     2826.19     2896.09    165.34 o
   5  -9   2     4714.77     4440.56    225.11 o
   6  -9   2       33.52       36.33     49.25 o
   7  -9   2     2813.94     2901.18    191.90 o
   8  -9   2     1448.73     1611.51    153.31 o
   9  -9   2     1549.28     1478.26    226.94 o
 -11  -8   2      111.10      221.60    119.71 o
 -10  -8   2      859.54      947.67    179.56 o
  -9  -8   2     2526.80     2828.75    259.36 o
  -8  -8   2      223.14      429.66    105.45 o
  -7  -8   2     7364.34     7342.63    457.44 o
  -6  -8   2     1368.06     1357.39     97.74 o
  -5  -8   2     1023.17      720.87    144.64 o
  -4  -8   2     8271.85     7683.72    443.59 o
  -3  -8   2       82.06       74.08     17.96 o
  -2  -8   2     7301.83     7629.08    196.83 o
  -1  -8   2     2212.64     2106.55     80.63 o
   0  -8   2     1570.60     1610.56     60.36 o
   1  -8   2     7559.69     7509.09    202.76 o
   2  -8   2      123.24      116.22     26.66 o
   3  -8   2     4693.65     4888.99    156.23 o
   4  -8   2     1880.86     2127.90    111.56 o
   5  -8   2      138.10      119.45     49.61 o
   6  -8   2     2086.23     2085.16    172.43 o
   7  -8   2      983.43      935.04    109.35 o
   8  -8   2     2002.84     1941.17    376.93 o
   9  -8   2     3786.88     3782.68    276.82 o
  10  -8   2      624.34      743.08    123.98 o
 -12  -7   2      175.60      149.63    131.82 o
 -11  -7   2     2967.37     3052.48    312.09 o
 -10  -7   2      939.94     1238.38    197.37 o
  -9  -7   2     1360.49     1269.02    178.85 o
  -8  -7   2     2305.80     2332.83    217.32 o
  -7  -7   2     1694.45     1846.88    177.42 o
  -6  -7   2     2684.84     2872.04    133.39 o
  -5  -7   2     5370.42     5316.72    183.10 o
  -4  -7   2      171.63      141.81     24.68 o
  -3  -7   2     4277.48     4354.73    139.06 o
  -2  -7   2      434.71      456.46     26.27 o
  -1  -7   2     4665.18     4706.30    125.42 o
   0  -7   2     8395.80     8393.36    212.73 o
   1  -7   2       38.81       46.06     16.03 o
   2  -7   2     9690.17     8983.05    381.76 o
   3  -7   2     2122.86     1868.89     81.19 o
   4  -7   2     2073.85     2123.32     82.97 o
   5  -7   2     7994.26     8386.33    244.12 o
   6  -7   2       46.25       65.63     50.59 o
   7  -7   2     1107.04      997.24    109.74 o
   8  -7   2     2248.41     2339.50    170.38 o
   9  -7   2      214.80      195.90     71.97 o
  10  -7   2     5225.98     4950.32    275.28 o
  11  -7   2        4.21      -10.56     53.61 o
 -12  -6   2     2391.71      652.68    171.01 o
 -11  -6   2      424.79      480.25    156.04 o
 -10  -6   2     1542.23     1229.12    192.38 o
  -9  -6   2     4718.02     4875.14    370.52 o
  -8  -6   2       37.18        1.21     37.33 o
  -7  -6   2     6801.00     6650.52    390.53 o
  -6  -6   2     1264.52     1182.65     69.52 o
  -5  -6   2     2605.18     2630.01    109.70 o
  -4  -6   2     9387.58     9654.85    291.51 o
  -3  -6   2       61.81       54.30     16.42 o
  -2  -6   2     7089.52     7019.72    203.43 o
  -1  -6   2     2093.59     2107.53     75.18 o
   0  -6   2     2022.35     1914.83     61.61 o
   1  -6   2    10570.62    10776.45    269.11 o
   2  -6   2     2144.84     2106.80     77.78 o
   3  -6   2     5023.12     5321.02    137.81 o
   4  -6   2     5755.60     6020.38    179.21 o
   5  -6   2     1812.22     1792.34     84.52 o
   6  -6   2     1378.56     1238.25     76.27 o
   7  -6   2      548.18      507.75     80.63 o
   8  -6   2     2232.40     2100.42    153.89 o
   9  -6   2     5161.58     5170.58    266.40 o
  10  -6   2       62.28       77.05     53.34 o
  11  -6   2     2892.50     3311.48    225.47 o
 -12  -5   2       16.61      -64.84     85.50 o
 -10  -5   2     3180.04     1877.52    233.00 o
  -9  -5   2      112.12      154.49    102.25 o
  -8  -5   2     5634.32     5736.94    396.88 o
  -7  -5   2      596.95      679.70     62.50 o
  -6  -5   2     8457.32     8597.88    278.09 o
  -5  -5   2     4478.04     4844.70    176.23 o
  -4  -5   2       99.33       44.54     23.34 o
  -3  -5   2    10868.19    10557.31    229.53 o
  -2  -5   2      618.34      513.49     28.92 o
  -1  -5   2    19394.79    20944.91    565.58 o
   0  -5   2     4415.55     4130.06    110.59 o
   1  -5   2       83.91       70.30     15.70 o
   2  -5   2     9807.52     9834.93    282.72 o
   3  -5   2     5803.11     6506.95    162.25 o
   4  -5   2     2122.30     2079.37     86.29 o
   5  -5   2     2733.35     2794.69    107.57 o
   6  -5   2      214.11      223.31     37.57 o
   7  -5   2    10892.86    10795.31    352.08 o
   8  -5   2     1950.31     1930.70    118.20 o
   9  -5   2      930.14      907.05    176.71 o
  10  -5   2     2814.52     3008.31    312.09 o
  11  -5   2       89.20      208.06    115.43 o
  12  -5   2     1675.17      966.19    213.05 o
 -12  -4   2     2453.26     2430.44    299.98 o
 -11  -4   2     1360.73     1508.56    327.76 o
 -10  -4   2      880.48     1031.09    121.49 o
  -9  -4   2     2904.83     3144.01    186.19 o
  -8  -4   2      154.67      162.15     50.12 o
  -7  -4   2     3278.02     2930.94    343.71 o
  -6  -4   2     1950.15     1822.58     91.15 o
  -5  -4   2     1093.68      972.07     52.35 o
  -4  -4   2     7507.70     7450.17    225.86 o
  -3  -4   2      355.84      502.57     29.18 o
  -2  -4   2    18232.63    18694.68    468.46 o
  -1  -4   2     6141.45     6215.36    156.85 o
   0  -4   2     2203.26     2244.00     76.78 o
   1  -4   2      925.82      714.93     33.53 o
   2  -4   2     6808.47     7215.30    153.12 o
   3  -4   2    11930.60    12454.49    279.97 o
   4  -4   2    15317.93    15613.23    452.91 o
   5  -4   2     1764.12     1719.39    103.46 o
   6  -4   2    10688.28    10897.79    359.42 o
   7  -4   2     2300.77     2616.12    136.24 o
   8  -4   2     3168.93     2707.11    176.05 o
   9  -4   2     5070.58     4174.86    877.13 o
  10  -4   2      178.64      312.09    114.00 o
  11  -4   2     3469.27     3451.50    349.14 o
  12  -4   2      504.88      752.43    181.70 o
 -12  -3   2      263.63      186.71     82.38 o
 -11  -3   2     1102.07     1135.86    293.92 o
 -10  -3   2       69.33       98.82     53.66 o
  -9  -3   2       16.92       29.51     42.57 o
  -8  -3   2    10376.78    10538.34    355.38 o
  -7  -3   2      616.07      598.37     62.11 o
  -6  -3   2     9098.53     9014.06    357.72 o
  -5  -3   2     4902.16     4580.33    203.00 o
  -4  -3   2     1533.86     1461.81     60.06 o
  -3  -3   2    21498.79    22846.80    491.14 o
  -2  -3   2     2030.08     2054.19     54.71 o
  -1  -3   2     6516.34     6746.60    194.95 o
   0  -3   2     5817.75     5840.76    169.25 o
   1  -3   2       12.25       -4.61      6.11 o
   2  -3   2     4321.64     3963.06     99.79 o
   3  -3   2     2636.63     2486.25     74.31 o
   4  -3   2     4358.78     4209.64    130.75 o
   5  -3   2    14399.76    15061.05    460.31 o
   6  -3   2       11.88       21.05     23.88 o
   7  -3   2     4855.20     5217.90    251.66 o
   8  -3   2     2624.70     2792.48    176.55 o
   9  -3   2      216.53      242.15     70.78 o
  10  -3   2     1757.55     1985.42    172.55 o
  11  -3   2      219.38      237.99    108.30 o
  12  -3   2     1554.26     1659.48    261.50 o
  13  -3   2     1161.33     1071.65    228.01 o
 -13  -2   2        3.71       34.46     74.41 o
 -12  -2   2     2606.46     2910.29    224.78 o
 -11  -2   2       88.91      105.84     67.46 o
 -10  -2   2     1000.56     1146.27    127.51 o
  -9  -2   2     8644.47     8799.36    390.14 o
  -8  -2   2      218.99      314.22     66.98 o
  -7  -2   2    10804.35    10147.75    336.64 o
  -6  -2   2     5694.07     6215.46    219.75 o
  -5  -2   2     2554.31     2227.45    102.09 o
  -4  -2   2    10198.29     9449.06    247.99 o
  -3  -2   2        3.11        8.86     10.85 o
  -2  -2   2     1014.16      938.86     36.86 o
  -1  -2   2     4322.92     4126.59    104.63 o
   0  -2   2       80.49       94.77      8.32 o
   1  -2   2      629.67      578.57     18.68 o
   2  -2   2      221.89      275.34     21.91 o
   3  -2   2    12468.07    13050.03    319.35 o
   4  -2   2    17621.71    18103.52    693.62 o
   5  -2   2     1833.30     2181.40    124.66 o
   6  -2   2    12770.65    12794.70    491.37 o
   7  -2   2     2171.16     2163.65    161.39 o
   8  -2   2     3386.87     3239.17    267.20 o
   9  -2   2     3458.43     1779.19    206.63 o
  10  -2   2       18.29       -6.79     41.92 o
  11  -2   2     4935.83     4880.00    283.63 o
  12  -2   2      618.52      699.71    176.71 o
  13  -2   2      477.72      448.89    166.73 o
 -12  -1   2      269.83      227.73     89.71 o
 -11  -1   2     2791.22     2983.15    282.87 o
 -10  -1   2     2639.09     2886.77    193.11 o
  -9  -1   2     1298.98     1428.62    181.70 o
  -8  -1   2     6536.40     6876.11    536.89 o
  -7  -1   2     2416.64     2385.76    120.50 o
  -6  -1   2     5801.09     5680.25    206.39 o
  -5  -1   2     7087.78     7370.41    243.95 o
  -4  -1   2      748.93      650.91     41.76 o
  -3  -1   2     4600.52     4583.46    117.20 o
  -2  -1   2     9212.36     9405.73    194.54 o
  -1  -1   2     4912.94     4761.33    110.32 o
   0  -1   2    38403.50    40582.26    767.55 o
   1  -1   2     1878.88     2013.32     43.13 o
   2  -1   2     9266.18     9619.66    177.20 o
   3  -1   2     7838.94     7923.52    186.06 o
   4  -1   2     3280.69     3406.30    156.76 o
   5  -1   2    16446.73    17343.08    547.18 o
   6  -1   2      428.20      483.03     66.24 o
   7  -1   2     3877.27     1942.36    185.26 o
   8  -1   2     4569.50     2798.82    244.40 o
   9  -1   2      163.56      132.06     52.55 o
  10  -1   2     7050.01     6479.89    325.56 o
  11  -1   2      309.46      144.52     67.66 o
  12  -1   2     2654.31     1864.04    555.06 o
  13  -1   2     1013.07     1153.59    227.30 o
 -12   0   2     2981.15     3093.17    236.21 o
 -11   0   2      451.58      443.66     96.98 o
 -10   0   2     2313.12     2012.90    234.42 o
  -9   0   2     5121.88     4477.59    896.36 o
  -8   0   2       46.24       69.92     44.11 o
  -7   0   2    11149.90    11246.59    617.76 o
  -6   0   2     3785.20     3509.88    148.01 o
  -5   0   2      818.77      582.11     52.75 o
  -4   0   2     4033.23     3837.19    110.58 o
  -3   0   2      259.02      230.17     20.53 o
  -2   0   2     8457.06     8590.65    180.12 o
  -1   0   2     2029.97     1881.56     47.31 o
   0   0   2     1886.21     1921.49     45.67 o
   1   0   2    29386.75    30032.95    492.26 o
   2   0   2    10439.49    10538.85    210.52 o
   3   0   2    29887.76    31799.24    667.63 o
   4   0   2     5339.32     5406.01    181.88 o
   5   0   2     2619.47     2704.97    114.34 o
   6   0   2     7955.10     8036.44    329.32 o
   7   0   2    10383.27    11161.00    469.91 o
   8   0   2      936.09      705.37     89.91 o
   9   0   2     3437.92     3425.41    302.11 o
  10   0   2        2.79        7.01     41.09 o
  11   0   2     4051.76     4434.79    364.10 o
  12   0   2     1152.14     1292.74    155.56 o
  13   0   2     1167.58     1138.88    157.13 o
 -12   1   2      117.46      138.68     79.18 o
 -11   1   2     2166.23     2436.48    201.71 o
 -10   1   2     2959.42     2927.25    202.04 o
  -9   1   2      887.59      639.83    156.04 o
  -8   1   2     9484.79     9269.32    550.07 o
  -7   1   2      408.10      325.37     63.39 o
  -6   1   2     4114.90     3862.96    195.71 o
  -5   1   2     4174.80     4352.61    144.24 o
  -4   1   2      175.03      177.55     23.94 o
  -3   1   2     2512.56     2309.45     72.50 o
  -2   1   2      409.70      495.33     24.56 o
  -1   1   2    10244.34    10831.74    242.36 o
   0   1   2    13059.23    13643.15    269.27 o
   1   1   2        0.86       -7.15      3.57 o
   2   1   2    12216.72    12587.53    229.64 o
   3   1   2    17903.63    19434.01    409.88 o
   4   1   2    19281.78    20656.95    504.19 o
   5   1   2    10280.48    10109.81    316.45 o
   6   1   2      312.74      442.11     60.91 o
   7   1   2     4286.40     4116.74    204.01 o
   8   1   2     3764.49     3796.25    211.62 o
   9   1   2      797.73      871.41    171.36 o
  10   1   2     4985.68     4865.16    364.10 o
  11   1   2     2258.72     2361.45    187.22 o
  12   1   2     1938.95     2101.28    186.52 o
  13   1   2     3340.98     3348.07    245.25 o
 -12   2   2     2101.47     2381.99    302.83 o
 -11   2   2     1247.40     1466.07    204.85 o
 -10   2   2     1364.43     1167.84    292.14 o
  -9   2   2     3637.69     3525.36    215.69 o
  -8   2   2       61.42       53.58     43.14 o
  -7   2   2     3400.15     3380.00    188.74 o
  -6   2   2    11273.79    11818.08    464.09 o
  -5   2   2     3147.88     3083.40    420.04 o
  -4   2   2     6551.51     6041.47    178.21 o
  -3   2   2     2753.09     2755.98    176.43 o
  -2   2   2    25446.39    26428.50    521.97 o
  -1   2   2    66721.30    68325.01   1426.20 o
   0   2   2      425.10      483.04     18.22 o
   1   2   2     1193.82     1237.45     24.23 o
   2   2   2      162.24      156.42     11.52 o
   3   2   2     2666.73     2619.95     60.33 o
   4   2   2    23958.52    25217.68    643.50 o
   5   2   2     1213.54     1054.29     62.12 o
   6   2   2    13460.97    13200.66    491.58 o
   7   2   2       39.48      -11.29     26.19 o
   8   2   2     4716.15     4854.48    237.08 o
   9   2   2     7222.48     7487.99    463.86 o
  10   2   2        3.61       11.66     39.52 o
  11   2   2     3219.60     3599.70    225.51 o
  12   2   2     2668.47     2945.66    213.68 o
  13   2   2      209.49      210.18     87.65 o
 -12   3   2      354.38       38.48     92.63 o
 -11   3   2     4160.47     4533.84    391.89 o
 -10   3   2     1882.33     1469.62    768.46 o
  -9   3   2     1346.90     1503.16    146.10 o
  -8   3   2     4482.48     4660.08    248.13 o
  -7   3   2      772.90      860.75     98.19 o
  -6   3   2     2443.02     2373.44    201.65 o
  -5   3   2    12398.57    12898.47    352.22 o
  -4   3   2      109.95       83.50     22.00 o
  -3   3   2    19844.62    20503.14    461.33 o
  -2   3   2    10066.99    10423.04    242.09 o
  -1   3   2     4229.93     4893.65    117.40 o
   0   3   2     1030.13      844.72     22.47 o
   1   3   2     6805.83     7262.39    155.08 o
   2   3   2     2478.66     2559.40     56.93 o
   3   3   2      927.79      852.16     26.84 o
   4   3   2     4038.86     3977.28    103.34 o
   5   3   2     4833.37     4920.90    166.59 o
   6   3   2     1178.11     1229.13    100.11 o
   7   3   2     7012.95     7218.02    303.31 o
   8   3   2     6874.02     7021.99    420.39 o
   9   3   2     3104.69     3190.34    185.84 o
  10   3   2     4293.21     3769.56    377.64 o
  11   3   2     2486.23     2742.63    187.87 o
  12   3   2     1994.75     1881.52    200.93 o
  13   3   2     2623.49     2807.90    222.59 o
  14   3   2       22.83       66.57     75.24 o
 -12   4   2     2413.95     2583.64    323.49 o
 -11   4   2      491.38      358.40    143.22 o
 -10   4   2     1358.57     1432.90    219.46 o
  -9   4   2     5700.74     6472.95    572.16 o
  -8   4   2        0.71       27.18     42.75 o
  -7   4   2     3278.43     3311.21    190.68 o
  -6   4   2     3985.18     1857.57    183.12 o
  -5   4   2      447.32      461.89     46.50 o
  -4   4   2     7400.70     7094.26    207.66 o
  -3   4   2     2183.14     2150.74     80.72 o
  -2   4   2    12624.74    13161.93    335.05 o
  -1   4   2    14841.25    15260.96    280.28 o
   0   4   2     5533.83     5594.28    126.62 o
   1   4   2     8854.37     8518.19    165.71 o
   2   4   2      652.80      669.96     18.85 o
   3   4   2    11614.35    11736.18    230.06 o
   4   4   2    13980.32    13579.25    295.20 o
   5   4   2      849.80      918.13     46.00 o
   6   4   2    11175.08    11455.11    533.69 o
   7   4   2     2327.15     2450.64    137.64 o
   8   4   2     2298.34     2398.32    145.67 o
   9   4   2     3191.71     3546.98    264.35 o
  10   4   2      748.45      888.96    117.92 o
  11   4   2     4886.30     5010.52    366.24 o
  12   4   2     2474.69     2578.55    198.82 o
  13   4   2      513.72      381.46    144.64 o
 -11   5   2     1647.57     1703.66    258.65 o
 -10   5   2     2248.66     2119.07    269.34 o
  -9   5   2      232.37      133.96     83.37 o
  -8   5   2     6618.14     3328.95    292.14 o
  -7   5   2     1472.24     1469.74    127.97 o
  -6   5   2     1947.28     1999.31    253.25 o
  -5   5   2     5263.37     5437.20    177.86 o
  -4   5   2      504.41      451.03     42.02 o
  -3   5   2    14592.41    15301.23    455.93 o
  -2   5   2     2565.39     2500.16     75.54 o
  -1   5   2      413.42      396.93     19.73 o
   0   5   2    12286.79    12402.78    266.97 o
   1   5   2      399.33      476.39     31.67 o
   2   5   2    13386.72    13681.66    364.77 o
   3   5   2     2214.64     2358.65     55.47 o
   4   5   2    18548.22    20233.04    555.81 o
   5   5   2    10755.09    10634.15    351.02 o
   6   5   2     1703.20     1836.18     81.59 o
   7   5   2     3885.46     4025.27    151.41 o
   8   5   2     6823.06     7444.49    314.24 o
   9   5   2      159.44      257.05     60.13 o
  10   5   2     5105.37     5369.28    268.58 o
  11   5   2     1480.41     1383.43    206.63 o
  12   5   2      630.34      591.97    106.42 o
  13   5   2     3859.15     4243.12    401.15 o
 -11   6   2      504.75      499.48    161.03 o
 -10   6   2      912.75      634.87    166.02 o
  -9   6   2     2696.96     2696.22    286.44 o
  -8   6   2        4.98       47.03     66.98 o
  -7   6   2     4583.31     4610.21    241.33 o
  -6   6   2     1610.60     1651.30    136.95 o
  -5   6   2      547.33      465.59     48.57 o
  -4   6   2    10411.87    10513.75    295.09 o
  -3   6   2     1004.21     1092.64     51.55 o
  -2   6   2     2262.44     1900.65     63.27 o
  -1   6   2     8444.91     8252.59    215.49 o
   0   6   2       52.79       43.47     12.73 o
   1   6   2    12714.36    12688.04    422.47 o
   2   6   2     1132.87     1176.82     45.80 o
   3   6   2    10176.72    10522.60    229.48 o
   4   6   2      671.87      491.51     42.02 o
   5   6   2     1559.71     1604.27     89.93 o
   6   6   2     7396.52     7565.36    236.78 o
   7   6   2    10899.44    10599.91    324.48 o
   8   6   2      636.08      645.40    111.87 o
   9   6   2     3407.39     3133.82    175.13 o
  10   6   2      375.04      447.25     80.90 o
  11   6   2     6314.83     6035.14    450.32 o
  13   6   2     1000.65      863.59    204.50 o
 -10   7   2     2184.14     2015.75    276.46 o
  -9   7   2      467.82      437.49    132.53 o
  -8   7   2     4704.98     4231.01    342.73 o
  -7   7   2       59.90       62.08     46.02 o
  -6   7   2       70.41       82.69     42.58 o
  -5   7   2     7739.89     8224.21    220.60 o
  -4   7   2        8.34        7.69     18.59 o
  -3   7   2     8467.22     8529.26    212.74 o
  -2   7   2     3457.60     3594.25    116.59 o
  -1   7   2      809.22      740.93     41.18 o
   0   7   2    12046.89    11965.00    296.70 o
   1   7   2        6.99       15.30     14.35 o
   2   7   2     6567.22     6318.06    226.79 o
   3   7   2     9145.78     9940.53    276.90 o
   4   7   2     1815.90     1960.06     80.12 o
   5   7   2     5334.69     5518.93    219.23 o
   6   7   2       88.93       52.54     22.26 o
   7   7   2      633.98      655.72     53.14 o
   8   7   2     2920.48     3037.63    156.20 o
   9   7   2     1475.25     1652.23    119.81 o
  10   7   2     7242.00     7081.85    485.23 o
  11   7   2      779.87      649.83    151.77 o
  12   7   2     2992.66     2526.64    292.14 o
  13   7   2     2075.37     2253.74    291.43 o
 -10   8   2      655.73      614.01    115.33 o
  -9   8   2     2796.54     2865.70    208.33 o
  -8   8   2        2.12      118.42     56.87 o
  -7   8   2     3328.69     3303.01    200.41 o
  -6   8   2     4317.45     3934.37    213.36 o
  -5   8   2      676.39      787.92    147.85 o
  -4   8   2     9362.04     9354.13    239.15 o
  -3   8   2      529.80      487.87     45.32 o
  -2   8   2     6899.07     7060.63    201.51 o
  -1   8   2     7634.17     7672.22    209.04 o
   0   8   2       27.51       20.96     15.32 o
   1   8   2     9272.83     8754.79    220.70 o
   2   8   2     1062.66      942.01    102.60 o
   3   8   2     1385.44     1354.05     68.47 o
   4   8   2     5668.16     5821.59    138.99 o
   5   8   2       31.02       26.81     26.01 o
   6   8   2     2504.41     2855.99    301.04 o
   7   8   2       47.43       66.52     27.92 o
   8   8   2     1611.59     1656.63    164.59 o
   9   8   2     7492.33     7909.81    501.62 o
  10   8   2      219.48      218.75     93.34 o
  11   8   2     2742.28     2660.59    270.76 o
  12   8   2     1490.34     1745.70    241.55 o
  13   8   2      197.52      226.58    143.93 o
  -9   9   2        7.79       31.02     57.41 o
  -8   9   2     2203.14     2222.67    242.97 o
  -7   9   2      912.21      956.06    204.50 o
  -6   9   2      285.29      262.98     67.01 o
  -5   9   2     6449.66     6264.54    238.33 o
  -4   9   2      491.16      530.34     77.04 o
  -3   9   2    10664.04    10733.17    298.28 o
  -2   9   2      778.12      868.84     55.17 o
  -1   9   2     1188.01     1178.89     56.88 o
   0   9   2     3072.50     2913.45    160.16 o
   1   9   2      305.85      299.08     21.38 o
   2   9   2     5933.05     6045.15    224.62 o
   3   9   2     6504.09     6749.87    248.34 o
   4   9   2      979.45      949.40     40.41 o
   5   9   2     7700.69     7253.53    673.34 o
   6   9   2     1066.02     1058.82    108.30 o
   7   9   2     4514.91     4481.11    295.70 o
   8   9   2     8455.98     8216.91    497.35 o
   9   9   2     1020.07     1075.21    151.06 o
  10   9   2     4103.18     4368.53    344.87 o
  11   9   2      929.71     1066.66    182.41 o
  12   9   2      566.68      565.04    151.06 o
  -8  10   2        4.67      -19.55     49.45 o
  -7  10   2     2452.01     2337.00    181.36 o
  -6  10   2      678.81      696.68    101.03 o
  -5  10   2       31.88       16.60     43.56 o
  -4  10   2     6907.63     7120.34    257.78 o
  -3  10   2     1457.56     1419.29     90.96 o
  -2  10   2     7990.21     8123.86    234.20 o
  -1  10   2     2678.37     2644.55     96.57 o
   0  10   2      648.68      634.42     43.32 o
   1  10   2     1901.43     1888.30     64.92 o
   2  10   2     1762.34     1747.13    175.28 o
   3  10   2     1377.24     1587.52    168.87 o
   4  10   2     9519.23    10213.94    391.18 o
   5  10   2        0.22       -9.26     20.66 o
   6  10   2     2118.82     1911.01    149.63 o
   7  10   2      678.20      656.95     99.04 o
   8  10   2     1768.26     1288.97    146.78 o
   9  10   2     7312.15     7140.27    462.43 o
  10  10   2      554.95      456.73    122.56 o
  11  10   2     2173.15     2446.12    264.35 o
  12  10   2     1332.55      684.74    164.59 o
  -7  11   2      740.16      507.91    113.29 o
  -6  11   2      907.02     1076.05    215.54 o
  -5  11   2     1467.02     1468.42    285.37 o
  -4  11   2      175.19      136.71     44.12 o
  -3  11   2     5455.25     5788.92    218.07 o
  -2  11   2     5820.48     5824.98    210.93 o
  -1  11   2     2115.60     2133.38     86.73 o
   0  11   2     4390.68     4545.40    138.92 o
   1  11   2      434.97      509.45     31.76 o
   2  11   2     2347.81     2894.30    237.27 o
   3  11   2     3026.53     3141.55    250.81 o
   4  11   2      925.63      929.14    148.21 o
   5  11   2     2249.47     2283.66    151.06 o
   6  11   2     1648.12     1292.53    117.57 o
   7  11   2     1849.74     1844.03    158.89 o
   8  11   2      772.98      774.52    117.57 o
   9  11   2      631.21      555.06    116.14 o
  10  11   2     5412.69     5609.76    409.71 o
  11  11   2     1063.03     1178.53    187.40 o
  -6  12   2     1153.86     1230.25    139.31 o
  -5  12   2      358.79      294.87     77.69 o
  -4  12   2     3565.47     3474.36    204.24 o
  -3  12   2      641.72      552.89     84.47 o
  -2  12   2     1806.88     1904.96    105.91 o
  -1  12   2     3318.93     3205.92    184.29 o
   0  12   2       15.24       30.83     21.10 o
   1  12   2     4673.70     4623.73    135.93 o
   2  12   2     2584.81     2638.50    237.27 o
   3  12   2     1690.05     1884.64    208.06 o
   4  12   2     3353.57     3588.31    290.00 o
   5  12   2       52.07       37.05     34.91 o
   6  12   2     4078.15     4007.99    250.10 o
   7  12   2     1896.88     1772.06    156.76 o
   8  12   2      481.08      573.59    108.30 o
   9  12   2     1097.00     1427.91    170.29 o
  10  12   2        5.35       19.95     74.82 o
  -5  13   2     2387.49     2372.99    182.14 o
  -4  13   2        7.33      -36.20     44.09 o
  -3  13   2     2955.64     2966.73    231.22 o
  -2  13   2     2114.42     2048.55    159.37 o
  -1  13   2     1015.52     1018.81     97.55 o
   0  13   2     3474.39     3385.55    252.18 o
   1  13   2      233.08      225.74     31.55 o
   2  13   2     1305.07     1544.05    195.23 o
   3  13   2     2992.07     2744.67    253.66 o
   4  13   2      215.65      171.01     95.48 o
   5  13   2     3724.84     3634.62    215.18 o
   6  13   2      748.71      763.83     89.78 o
   7  13   2      763.90      855.75    109.73 o
   8  13   2     1780.40     1859.71    178.13 o
   9  13   2       27.64      104.03     76.95 o
  -3  14   2      205.30      118.85     60.06 o
  -2  14   2     1204.46     1106.75    221.60 o
  -1  14   2     1633.16     1637.31     97.45 o
   0  14   2        0.31       -4.21     38.31 o
   1  14   2     2051.90     2324.56    138.61 o
   2  14   2     1030.79     1076.65     80.04 o
   3  14   2      744.36      751.01    162.46 o
   4  14   2     3091.62     3325.38    297.84 o
   6  14   2     2476.40     2485.31    176.71 o
   7  14   2     2868.93     2862.24    214.47 o
   8  14   2     1240.99     1332.43    153.91 o
  -1  15   2     1224.35     1132.92    200.22 o
   0  15   2     3823.21     3970.22    348.43 o
   1  15   2      402.34      388.50     63.55 o
   2  15   2     1450.24     1532.78    296.06 o
   3  15   2     2523.48     2902.14    292.14 o
  -2 -14   3     1601.77     1477.79    134.67 o
  -1 -14   3       53.16       69.83     61.28 o
  -5 -13   3       66.21      155.33     71.97 o
  -4 -13   3     3388.18     3440.81    230.15 o
  -3 -13   3      715.16      733.91     89.07 o
  -2 -13   3      733.24      826.54     99.04 o
  -1 -13   3     4307.59     4324.26    216.37 o
   0 -13   3      482.53      267.20    114.72 o
   1 -13   3     3128.84     3030.39    297.84 o
   2 -13   3     1103.07     1038.68    118.64 o
   3 -13   3      497.54      495.79    151.41 o
  -7 -12   3      457.51      548.65    113.29 o
  -6 -12   3      589.49      713.96    114.00 o
  -5 -12   3     2790.78     3066.73    223.02 o
  -4 -12   3      125.10      156.76     59.85 o
  -3 -12   3     2714.90     2525.92    175.28 o
  -2 -12   3     3511.86     3225.63    208.06 o
  -1 -12   3      104.23      169.82     46.32 o
   0 -12   3     2604.49     2539.73    141.39 o
   1 -12   3      780.19      693.28     79.48 o
   2 -12   3     1371.01     1418.37    118.36 o
   3 -12   3     2653.15     2406.96    160.36 o
   4 -12   3       24.76      -10.29     52.44 o
   5 -12   3     1279.31     1155.39    127.23 o
  -8 -11   3      483.21      458.87    120.42 o
  -7 -11   3     1879.95     2124.77    202.36 o
  -6 -11   3     2327.66     1655.21    164.59 o
  -5 -11   3      579.91      594.96     91.92 o
  -4 -11   3     4512.30     4105.60    262.21 o
  -3 -11   3     1299.00     1254.57     86.93 o
  -2 -11   3      144.67      157.17     25.45 o
  -1 -11   3     3668.65     3880.33    156.02 o
   0 -11   3      118.23       68.92     35.99 o
   1 -11   3     5537.11     5365.82    390.11 o
   2 -11   3      504.50      447.29     74.45 o
   3 -11   3     1546.14     1505.11    121.63 o
   4 -11   3     2502.85     2680.19    172.78 o
   5 -11   3       36.48       38.93     49.26 o
   6 -11   3     1931.55     1861.33    157.95 o
   7 -11   3     2008.87     2172.94    323.49 o
  -9 -10   3       76.80       14.96     76.24 o
  -8 -10   3     2166.02     2021.45    210.91 o
  -7 -10   3     1317.32     1472.09    171.01 o
  -6 -10   3      263.66      192.38     71.97 o
  -5 -10   3     4339.02     4347.86    285.72 o
  -4 -10   3     1319.25     1257.57    112.94 o
  -3 -10   3     5033.44     5243.91    213.12 o
  -2 -10   3     2605.57     2794.18    110.42 o
  -1 -10   3       46.77       30.09     20.76 o
   0 -10   3     4325.11     4450.22    160.86 o
   1 -10   3     2704.44     2618.88    116.78 o
   2 -10   3     3271.19     3083.73    166.27 o
   3 -10   3     3418.97     3350.61    181.31 o
   4 -10   3        0.69       41.81     41.74 o
   5 -10   3     2562.00     2364.65    177.06 o
   6 -10   3     1901.86     1984.77    157.16 o
   7 -10   3      869.01      725.51    111.07 o
   8 -10   3     1245.44     1355.23    148.15 o
 -10  -9   3      282.72      239.41    111.87 o
  -9  -9   3     1748.50     1806.27    216.61 o
  -8  -9   3      859.66      894.94    145.36 o
  -7  -9   3     1139.54     1287.54    158.18 o
  -6  -9   3     4371.15     4563.05    312.09 o
  -5  -9   3      145.07      136.81     59.85 o
  -4  -9   3     9710.77     9930.47    537.25 o
  -3  -9   3     1708.32     1618.32     87.28 o
  -2  -9   3     2274.90     2289.12     84.95 o
  -1  -9   3     4628.32     4942.79    140.04 o
   0  -9   3      157.53      184.26     26.41 o
   1  -9   3     2733.12     2878.55    169.77 o
   2  -9   3     2514.72     2338.03    139.95 o
   3  -9   3      911.11      959.00     91.10 o
   4  -9   3     3608.59     3617.48    228.72 o
   5  -9   3      394.16      377.53     72.80 o
   6  -9   3     1363.57     1516.99    134.24 o
   7  -9   3     3282.28     3391.24    208.42 o
   8  -9   3      114.60       50.67     93.34 o
   9  -9   3     1705.30     1573.27    237.27 o
 -11  -8   3     1522.78      891.38    202.36 o
 -10  -8   3     2205.34     2312.88    267.20 o
  -9  -8   3       59.85       24.23     61.99 o
  -8  -8   3     1343.87     1473.51    180.27 o
  -7  -8   3     1571.46     1913.86    188.11 o
  -6  -8   3      473.57      528.70    101.18 o
  -5  -8   3     9148.69     9624.75    381.13 o
  -4  -8   3      363.16      420.22     49.87 o
  -3  -8   3     3685.23     3905.59    133.04 o
  -2  -8   3     4614.19     4203.35    232.91 o
  -1  -8   3      665.72      682.74     37.11 o
   0  -8   3     8297.06     8653.32    225.63 o
   1  -8   3     1226.60     1256.33     59.52 o
   2  -8   3     3006.20     3033.60    107.74 o
   3  -8   3     5908.90     5772.81    245.51 o
   4  -8   3       71.64      153.62     42.25 o
   5  -8   3     2935.78     3238.60    188.46 o
   6  -8   3     1972.97     2178.54    152.17 o
   7  -8   3      457.18      380.06     76.96 o
   8  -8   3     2845.10     3116.57    196.49 o
   9  -8   3      163.35      131.62     65.03 o
  10  -8   3     2672.55     2719.90    201.14 o
 -11  -7   3     2777.20     1478.50    230.86 o
 -10  -7   3      322.74      255.09    113.29 o
  -9  -7   3     5676.84     5613.32    414.69 o
  -8  -7   3      319.48      320.64     98.33 o
  -7  -7   3     1495.14     1816.95    181.70 o
  -6  -7   3     5951.45     3403.76    252.95 o
  -5  -7   3      350.08      307.08     50.82 o
  -4  -7   3     4750.80     4968.25    169.74 o
  -3  -7   3     1672.77     1822.37     76.08 o
  -2  -7   3     1432.21     1397.01     99.15 o
  -1  -7   3     9701.78    10020.58    254.83 o
   0  -7   3       80.97       52.65     22.11 o
   1  -7   3     9069.53     9048.65    309.09 o
   2  -7   3     7947.97     7658.56    240.22 o
   3  -7   3      821.57      908.65     68.13 o
   4  -7   3     7287.82     7630.18    351.60 o
   5  -7   3      108.35      102.74     29.86 o
   6  -7   3     2093.57     2011.62    139.46 o
   7  -7   3     1594.63     1498.01    177.78 o
   8  -7   3      293.69      210.89     64.70 o
   9  -7   3     2472.78     2082.56    166.34 o
  10  -7   3     1911.72     1488.50    169.94 o
  11  -7   3     1108.50     1128.34    140.61 o
 -11  -6   3      423.18      619.19    171.72 o
 -10  -6   3     4048.91     4249.53    362.68 o
  -9  -6   3      100.86       54.86     72.68 o
  -8  -6   3     2825.49     2791.70    250.81 o
  -7  -6   3     1692.74     1816.68    117.87 o
  -6  -6   3      218.13      280.38     40.45 o
  -5  -6   3     7893.65     7568.20    616.26 o
  -4  -6   3     2005.59     1831.13     67.26 o
  -3  -6   3     3542.53     3517.24    123.14 o
  -2  -6   3     6127.98     4457.44    178.04 o
  -1  -6   3      824.15      851.43     58.52 o
   0  -6   3    14012.61    14834.05    407.39 o
   1  -6   3     1927.42     2017.42     72.30 o
   2  -6   3     3211.90     3168.81    137.35 o
   3  -6   3    10229.30    10551.66    279.08 o
   4  -6   3      199.99      233.05     38.05 o
   5  -6   3     2901.35     3079.72    130.02 o
   6  -6   3      176.35      154.43     34.96 o
   7  -6   3      946.62      961.43    101.72 o
   8  -6   3     8920.58     8882.26    377.58 o
   9  -6   3      166.11      179.14     62.89 o
  10  -6   3     1168.02     1069.83    126.12 o
  11  -6   3     2803.47     3113.56    216.02 o
 -12  -5   3     1396.18     1743.56    270.76 o
 -11  -5   3     1373.90     1551.18    247.25 o
 -10  -5   3       92.95      138.94     99.04 o
  -9  -5   3     4753.21     4893.79    249.56 o
  -8  -5   3      822.97     1031.99    101.32 o
  -7  -5   3     1627.53     1532.08     91.99 o
  -6  -5   3     3144.33     3380.36    138.64 o
  -5  -5   3       48.00       22.95     18.54 o
  -4  -5   3     9636.49     9869.08    256.96 o
  -3  -5   3     3219.99     3262.12     97.21 o
  -2  -5   3     8542.89     9068.42    267.21 o
  -1  -5   3    10997.10    11845.21    338.54 o
   0  -5   3      386.36      521.54     29.92 o
   1  -5   3     2224.07     1833.89     77.55 o
   2  -5   3     7273.95     7419.98    198.69 o
   3  -5   3      319.35      374.44     28.55 o
   4  -5   3    10993.20    11034.66    294.01 o
   5  -5   3      879.09      895.83     58.19 o
   6  -5   3     1350.97     1542.75     96.39 o
   7  -5   3     8253.46     7543.80    234.58 o
   8  -5   3        9.92       14.63     38.54 o
   9  -5   3     4208.98     4313.80    231.12 o
  10  -5   3      561.39      671.58    100.54 o
  11  -5   3      638.89      525.52    100.89 o
  12  -5   3     1008.91      895.41    130.07 o
 -12  -4   3     1762.82     1571.13    253.66 o
 -11  -4   3      649.06      668.35    177.42 o
 -10  -4   3     3765.06     3660.55    476.68 o
  -9  -4   3      561.54      460.38     82.11 o
  -8  -4   3     2770.91     2715.53    164.01 o
  -7  -4   3     7815.79     8585.36    292.11 o
  -6  -4   3     1121.50     1136.14     74.87 o
  -5  -4   3     5810.96     5929.58    202.61 o
  -4  -4   3     3664.15     3972.88    122.09 o
  -3  -4   3     9916.11    10086.14    228.06 o
  -2  -4   3    23518.56    24830.66    689.37 o
  -1  -4   3        6.19       14.29      9.79 o
   0  -4   3     9691.51     9557.96    232.21 o
   1  -4   3      551.26      477.48     34.46 o
   2  -4   3     2951.96     2719.50     68.73 o
   3  -4   3     7207.81     6962.32    237.25 o
   4  -4   3     2070.18     2139.02     82.83 o
   5  -4   3     8670.88     8912.34    249.59 o
   6  -4   3     3052.42     3132.04    119.20 o
   7  -4   3     5422.99     4618.02    547.44 o
   8  -4   3     4051.71     4318.74    234.55 o
   9  -4   3       48.19       67.89     49.59 o
  10  -4   3     2523.23     2394.10    275.04 o
  11  -4   3     1877.27     2237.35    287.86 o
  12  -4   3      151.62      196.66    123.27 o
 -12  -3   3     2115.70     1981.55    280.02 o
 -11  -3   3     2920.19     3013.29    276.46 o
 -10  -3   3       93.76      144.54     61.93 o
  -9  -3   3     3197.51     3232.03    196.51 o
  -8  -3   3     2616.11     2502.19    159.31 o
  -7  -3   3     1078.86     1175.09     83.96 o
  -6  -3   3     8068.79     8374.13    280.36 o
  -5  -3   3      911.02      864.48     60.93 o
  -4  -3   3    13271.53    14299.76    411.98 o
  -3  -3   3     2047.75     1875.01     59.85 o
  -2  -3   3     4218.63     4221.19    111.53 o
  -1  -3   3     9956.49     9743.34    351.13 o
   0  -3   3     1045.85     1168.51     49.80 o
   1  -3   3     5284.83     4857.78    154.96 o
   2  -3   3     8709.72     8411.53    192.11 o
   3  -3   3      180.26      194.69     24.38 o
   4  -3   3    14296.88    14378.85    365.51 o
   5  -3   3     3100.68     3322.09    115.43 o
   6  -3   3     4822.29     4944.50    193.62 o
   7  -3   3     6992.65     6806.08    254.70 o
   8  -3   3       24.35       43.66     41.59 o
   9  -3   3     6045.55     5653.70    405.79 o
  10  -3   3     1483.28     1010.48    419.68 o
  11  -3   3      951.10      913.46    183.12 o
  12  -3   3     2226.20     2335.68    302.11 o
  13  -3   3       31.70      129.68    108.30 o
 -12  -2   3     1309.30     1291.94    158.38 o
 -11  -2   3     1626.16     1810.16    171.66 o
 -10  -2   3     1950.14     1560.12    545.09 o
  -9  -2   3      422.75      504.60     91.40 o
  -8  -2   3     4201.37     4490.98    338.10 o
  -7  -2   3     8345.40     8156.63    285.79 o
  -6  -2   3      100.58       75.56     30.05 o
  -5  -2   3    10088.19    10169.63    386.90 o
  -4  -2   3      136.21      229.10     32.52 o
  -3  -2   3     6403.11     6630.10    161.67 o
  -2  -2   3    19146.66    19672.36    426.68 o
  -1  -2   3       10.85        0.49      7.91 o
   0  -2   3    11956.94    12153.60    260.11 o
   1  -2   3      124.01      143.13     11.94 o
   2  -2   3     1179.61     1194.22     37.68 o
   3  -2   3    10743.10    10960.43    272.93 o
   4  -2   3      204.94      248.24     28.51 o
   5  -2   3    19419.22    19978.00    591.99 o
   6  -2   3     5448.70     5413.86    204.31 o
   7  -2   3      888.89      744.55    303.54 o
   8  -2   3     3689.43     3879.47    215.11 o
   9  -2   3      787.28      731.54    104.77 o
  10  -2   3     2600.96     2670.30    193.72 o
  11  -2   3     3809.11     3629.67    238.57 o
  12  -2   3      886.93      744.59    182.41 o
  13  -2   3     1476.70     1470.66    259.36 o
 -12  -1   3      383.61      433.47    108.71 o
 -11  -1   3     1019.80     1195.04    145.10 o
 -10  -1   3      199.92       84.21     56.67 o
  -9  -1   3     6612.07     6601.49    322.36 o
  -8  -1   3      927.03      853.27    101.98 o
  -7  -1   3     1017.49      955.63     97.68 o
  -6  -1   3     9299.15     9061.60    302.94 o
  -5  -1   3       14.45       24.12     21.33 o
  -4  -1   3     9004.71     8990.00    246.24 o
  -3  -1   3     9367.67     9828.76    254.72 o
  -2  -1   3     7102.36     7429.62    160.06 o
  -1  -1   3    27219.48    28371.18    604.18 o
   0  -1   3      110.52      111.76     13.96 o
   1  -1   3      955.33     1060.15     26.96 o
   2  -1   3     8031.02     8259.52    144.21 o
   3  -1   3      921.24      938.60     40.45 o
   4  -1   3    13445.91    13766.40    543.71 o
   5  -1   3     1568.90     1298.17    133.87 o
   6  -1   3     6379.12     6166.73    223.12 o
   7  -1   3    10050.21    10028.51    409.28 o
   8  -1   3      113.83      111.76     45.32 o
   9  -1   3     2816.93     2793.03    180.16 o
  10  -1   3     1810.85     1556.45    148.12 o
  11  -1   3     2892.24     2927.08    213.12 o
  12  -1   3     2828.75     3077.69    268.62 o
  13  -1   3       92.16       69.12    105.45 o
 -12   0   3     1156.37     1201.58    160.21 o
 -11   0   3      812.83     1050.27    193.10 o
 -10   0   3     4003.87     3607.25    423.96 o
  -9   0   3      938.72      843.77    153.55 o
  -8   0   3     6276.21     6446.33    308.54 o
  -7   0   3     6590.80     6365.21    395.81 o
  -6   0   3      950.38      974.95     75.37 o
  -5   0   3    10800.34    10477.49    334.07 o
  -4   0   3      892.83      875.00     45.91 o
  -3   0   3     5261.38     5200.80    151.25 o
  -2   0   3      209.19      176.80     17.36 o
  -1   0   3    11240.77    12116.69    246.17 o
   0   0   3    22500.57    23231.25    495.78 o
   1   0   3     3993.77     3775.06     75.77 o
   2   0   3     3148.26     3112.65     62.76 o
   3   0   3    18824.91    19449.81    381.91 o
   4   0   3      934.91      964.10     59.30 o
   5   0   3    21814.61    23175.76    672.49 o
   6   0   3     4112.25     3937.03    191.33 o
   7   0   3       40.82       11.51     30.64 o
   8   0   3     5070.10     4898.16    244.04 o
   9   0   3      230.17      255.87     64.99 o
  10   0   3     3310.16     3563.75    218.16 o
  11   0   3     3569.05     3052.93    716.45 o
  12   0   3        5.56       -8.02     61.41 o
  13   0   3     3432.58     3546.13    322.42 o
 -12   1   3     1531.67     1979.91    293.21 o
 -11   1   3     3070.94     3355.31    234.32 o
 -10   1   3       31.95      -18.65     63.42 o
  -9   1   3     6186.64     6393.38    319.23 o
  -8   1   3     3145.87     3110.50    191.96 o
  -7   1   3     3196.07     2968.40    242.97 o
  -6   1   3     7528.03     7446.89    320.93 o
  -5   1   3     1726.19     1696.12     78.31 o
  -4   1   3     7417.93     7313.35    209.22 o
  -3   1   3     4855.57     5014.07    133.46 o
  -2   1   3     1248.17     1371.69     45.03 o
  -1   1   3    37819.67    38937.43    819.72 o
   0   1   3     5544.99     5926.29    138.20 o
   1   1   3     5208.58     5091.86    109.73 o
   2   1   3    15159.66    15350.77    262.36 o
   3   1   3     9493.98    10385.34    212.74 o
   4   1   3    25503.13    26224.67    635.29 o
   5   1   3      533.04      457.48     56.37 o
   6   1   3     8196.63     8572.74    344.22 o
   7   1   3     1411.34      614.91    109.02 o
   8   1   3       96.43       77.91     42.81 o
  10   1   3     2734.42     2878.13    190.11 o
  11   1   3     1326.56     1220.69    137.92 o
  12   1   3     4313.91     4358.50    268.79 o
  13   1   3      142.69      174.58     89.76 o
  14   1   3     2202.24     2073.20    282.87 o
 -12   2   3     2059.93     1992.95    280.02 o
 -11   2   3      675.65      513.20    109.30 o
 -10   2   3     5200.47     5401.79    297.66 o
  -9   2   3      911.08      970.55    122.68 o
  -8   2   3     4688.35     5186.29    267.60 o
  -7   2   3     5787.86     5815.82    469.91 o
  -6   2   3       10.19       30.65     26.77 o
  -5   2   3    14761.02    14443.21    444.85 o
  -4   2   3      920.97      847.06     64.85 o
  -3   2   3     6314.69     6172.19    159.20 o
  -2   2   3     8081.15     7797.69    209.81 o
  -1   2   3      220.34      231.51     22.13 o
   0   2   3    19443.03    20906.43    411.68 o
   1   2   3     3448.39     3689.82     69.76 o
   2   2   3      929.69      919.02     24.81 o
   3   2   3     4268.88     4042.37     87.43 o
   4   2   3     8275.49     8747.03    205.10 o
   5   2   3    22209.40    23604.10    677.69 o
   6   2   3     9278.66     9440.14    368.63 o
   7   2   3     5781.54     6272.99    275.79 o
   8   2   3     5371.53     5458.98    258.77 o
   9   2   3      502.00      594.04     87.63 o
  10   2   3      941.47      997.98    116.13 o
  11   2   3     5260.82     5328.69    461.36 o
  12   2   3       91.68       75.43     58.78 o
  13   2   3     3242.05     3429.93    244.98 o
  14   2   3      443.05      485.83    122.56 o
 -12   3   3     1477.22     1130.79    225.87 o
 -11   3   3     2993.04     3237.03    337.03 o
 -10   3   3      264.17      223.84     81.97 o
  -9   3   3     2301.20     2422.69    182.64 o
  -8   3   3     2812.18     2813.79    254.37 o
  -7   3   3     1020.05      956.96    187.75 o
  -6   3   3     9616.96     9905.32    334.97 o
  -5   3   3      218.78      259.53     38.32 o
  -4   3   3     6589.94     6759.48    261.64 o
  -3   3   3     6814.38     6804.80    174.25 o
  -2   3   3     2847.51     2939.91     85.56 o
  -1   3   3    12725.09    12705.40    287.98 o
   0   3   3     6024.46     6061.91    126.98 o
   1   3   3    20262.88    21823.96    340.69 o
   2   3   3     7943.89     8534.72    138.62 o
   3   3   3      825.05      990.85     40.60 o
   4   3   3    11013.63    10680.31    337.83 o
   5   3   3    16587.91    18111.32    400.31 o
   6   3   3     6708.99     6614.97    273.00 o
   7   3   3     9160.05     8572.52    349.34 o
   8   3   3      680.97      769.93    104.03 o
   9   3   3     9704.86    10179.96    425.92 o
  10   3   3     1499.10     1660.38    142.18 o
  11   3   3      749.65      784.21    112.74 o
  12   3   3     2307.23     2621.36    340.59 o
  13   3   3      282.98      196.70     84.01 o
  14   3   3     1555.08     1589.54    184.17 o
 -11   4   3      738.14      859.31    190.25 o
 -10   4   3     3355.07     3132.29    319.93 o
  -9   4   3     1474.79     1680.53    158.96 o
  -8   4   3     1944.31     2227.72    167.77 o
  -7   4   3     4763.33     4609.41    280.74 o
  -6   4   3       97.22       54.98     31.27 o
  -5   4   3      730.15      652.41     69.63 o
  -4   4   3      124.53      193.58     31.79 o
  -3   4   3    11212.78    10862.45    337.53 o
  -2   4   3    29771.82    30752.78    674.63 o
  -1   4   3      603.93      654.01     28.37 o
   0   4   3     3360.10     2979.91     70.51 o
   1   4   3     6179.66     6286.61    111.77 o
   2   4   3       63.25       65.36      9.96 o
   3   4   3    21799.98    22136.32    347.90 o
   4   4   3      206.13      178.88     17.05 o
   5   4   3     6800.01     6686.50    165.18 o
   6   4   3     3496.86     3207.78    214.47 o
   7   4   3      760.24      799.36    146.78 o
   8   4   3     6304.86     5705.53    619.19 o
   9   4   3       16.72       36.51     48.81 o
  10   4   3     1788.75     1719.88    182.76 o
  11   4   3     5863.16     5782.90    401.15 o
  12   4   3        3.51       29.34     59.51 o
  13   4   3     3184.17     3093.55    232.01 o
  14   4   3      935.13      992.56    233.00 o
 -11   5   3     1951.08     2210.98    293.56 o
 -10   5   3       85.19      131.11    106.88 o
  -9   5   3     4473.14     4571.60    373.37 o
  -8   5   3     2853.91     3030.37    196.34 o
  -7   5   3     1017.29     1125.38    116.57 o
  -6   5   3     3962.55     3530.26    193.98 o
  -5   5   3     1236.91     1221.40     89.44 o
  -4   5   3    14025.86    13601.19    615.22 o
  -3   5   3    14315.54    14986.62    390.46 o
  -2   5   3      278.79      366.74     29.03 o
  -1   5   3     7432.50     7274.13    184.01 o
   0   5   3     6614.04     7160.37    163.87 o
   1   5   3     6826.69     7068.11    158.30 o
   2   5   3     8429.38     8283.27    151.23 o
   3   5   3     2180.87     2394.25     59.11 o
   4   5   3     8650.88     8691.96    167.07 o
   5   5   3      843.85      730.94     39.18 o
   6   5   3     3479.39     3777.57    120.43 o
   7   5   3     3627.19     3731.22    144.85 o
   8   5   3       33.29       78.72     31.17 o
   9   5   3     1441.47     1420.60    387.26 o
  10   5   3     4446.08     4455.61    235.15 o
  11   5   3      534.01      560.56     94.18 o
  12   5   3     5324.47     5543.43    299.66 o
  13   5   3       99.65       76.24    101.89 o
  14   5   3     2579.06     2825.19    351.28 o
 -11   6   3      644.69      537.96    169.58 o
 -10   6   3     3524.27     3269.80    339.88 o
  -9   6   3      165.98      108.30     81.23 o
  -8   6   3     2509.63     2604.30    270.05 o
  -7   6   3     3502.93     3678.10    212.29 o
  -6   6   3       68.65       79.45     32.00 o
  -5   6   3     9306.86     9905.29    290.15 o
  -4   6   3     3844.27     4098.06    230.69 o
  -3   6   3     3563.42     3396.29    104.60 o
  -2   6   3     9129.80     5572.12    351.63 o
  -1   6   3     4862.04     4940.15    188.06 o
   0   6   3     9854.04    10275.95    259.88 o
   1   6   3    11362.62    11882.46    256.92 o
   2   6   3     4262.31     4170.48    188.71 o
   3   6   3    13155.67    13428.90    290.27 o
   4   6   3      260.36      275.12     20.05 o
   5   6   3     2585.42     2418.19    110.46 o
   6   6   3    10013.20    10413.36    321.85 o
   7   6   3       11.83       32.97     21.74 o
   8   6   3     4294.78     4228.98    172.12 o
   9   6   3      659.85      824.07     89.63 o
  10   6   3     4134.46     2184.62    228.01 o
  11   6   3     3048.09     3322.48    202.94 o
  12   6   3      411.82      431.08    141.08 o
  13   6   3     2874.04     2610.71    314.94 o
 -10   7   3        0.62      -56.29     60.57 o
  -9   7   3     3514.92     3747.20    339.16 o
  -8   7   3     2919.35     2466.78    267.20 o
  -7   7   3     1529.66     1587.52    203.07 o
  -6   7   3     4436.44     2717.59    247.96 o
  -5   7   3      785.59      787.45     57.05 o
  -4   7   3     3134.80     3070.96    110.08 o
  -3   7   3     6441.65     6571.40    173.13 o
  -2   7   3       60.72       26.64     15.46 o
  -1   7   3    11370.56    11496.97    296.42 o
   0   7   3      975.46      957.82     37.10 o
   1   7   3     3545.82     3377.92    100.17 o
   2   7   3     7876.92     7907.66    200.69 o
   3   7   3      664.93      726.20     29.76 o
   4   7   3    12543.20    12874.87    284.29 o
   5   7   3     2729.88     3112.93     93.52 o
   6   7   3     4710.15     4994.12    282.16 o
   7   7   3     4013.97     4247.83    155.80 o
   8   7   3       47.12       32.75     24.14 o
   9   7   3     4346.23     4199.18    207.24 o
  10   7   3     4164.35     4156.91    332.75 o
  11   7   3      580.80      636.29    151.06 o
  12   7   3     3798.58     4064.28    366.24 o
  13   7   3      229.39      292.14    134.67 o
  -9   8   3      175.32      241.45     79.08 o
  -8   8   3     3518.73     3337.77    212.53 o
  -7   8   3      576.82      485.60     88.17 o
  -6   8   3       91.74       80.06     38.02 o
  -5   8   3     4549.42     4105.54    228.42 o
  -4   8   3     2076.77     1968.86     89.47 o
  -3   8   3     2767.11     2793.36     93.51 o
  -2   8   3     5547.65     5602.64    169.66 o
  -1   8   3       12.51       42.40     17.64 o
   0   8   3     5301.57     5262.66    149.18 o
   1   8   3     6531.81     6285.38    167.19 o
   2   8   3     2027.46     2052.24     64.68 o
   3   8   3    10283.34    10698.63    235.34 o
   4   8   3      243.72      228.18     19.55 o
   5   8   3     5169.61     5173.37    168.30 o
   6   8   3     6117.63     6424.85    258.99 o
   7   8   3       98.24      127.81     32.25 o
   8   8   3     4326.08     3411.60    260.79 o
   9   8   3     1055.30      992.56    147.49 o
  10   8   3     1173.82     1296.09    179.56 o
  11   8   3     3709.80     3613.96    319.93 o
  12   8   3       45.87       42.04     96.19 o
  13   8   3     2321.63     2390.54    302.83 o
  -9   9   3     1541.38     1439.49    157.04 o
  -8   9   3     2202.45     2071.62    175.93 o
  -7   9   3      295.99      317.30     86.57 o
  -6   9   3     3765.61     3739.40    179.88 o
  -5   9   3      594.08      692.12     76.80 o
  -4   9   3     1629.95     1680.84    103.26 o
  -3   9   3     7849.91     7854.17    233.36 o
  -2   9   3     1755.57     1700.40     85.88 o
  -1   9   3    10156.46    10478.39    279.38 o
   0   9   3       79.54      101.29     21.05 o
   1   9   3     3540.66     3518.05    129.71 o
   2   9   3     5057.26     5232.72    141.61 o
   3   9   3      182.15      175.68     17.51 o
   4   9   3    11813.12    12544.91    318.92 o
   5   9   3     4606.23     4521.41    262.59 o
   6   9   3       64.71       66.03     33.00 o
   7   9   3     1231.08     1215.58    131.11 o
   8   9   3      453.83      548.65    104.03 o
   9   9   3     5230.87     5561.31    385.48 o
  10   9   3     1029.18     1019.63    161.03 o
  11   9   3      295.71      245.82    111.15 o
  12   9   3     2164.00     2292.93    274.32 o
  -8  10   3      649.82      626.27    112.40 o
  -7  10   3     1595.08     1668.79    155.89 o
  -6  10   3       60.17       56.33     51.12 o
  -5  10   3     2612.57     2787.34    144.84 o
  -4  10   3     2277.81     2200.44    129.45 o
  -3  10   3     1088.48     1293.95     88.41 o
  -2  10   3    11288.87    11135.24    305.96 o
  -1  10   3        5.31       20.63     31.88 o
   0  10   3     9246.79     9194.40    246.96 o
   1  10   3     1347.57     1302.21     54.01 o
   2  10   3       21.99       15.75     12.66 o
   3  10   3    10681.42    11366.20    329.20 o
   4  10   3     1387.60     1418.83     48.30 o
   5  10   3      284.30      333.69     32.16 o
   6  10   3     2108.86     1859.71    148.21 o
   7  10   3       14.53       17.81     47.03 o
   8  10   3     7804.96     7579.19    464.57 o
   9  10   3      155.55      146.78     75.53 o
  10  10   3     1828.46     1369.48    179.56 o
  11  10   3     3355.11     3541.99    317.08 o
  12  10   3        5.57       37.05     93.34 o
  -7  11   3      412.87      286.80    110.09 o
  -6  11   3     1568.80     1537.08    166.73 o
  -5  11   3      171.98      149.80     50.44 o
  -4  11   3     3899.24     3884.81    174.62 o
  -3  11   3     3286.79     3249.73    148.99 o
  -2  11   3       36.61       12.85     27.04 o
  -1  11   3     5455.83     5551.95    172.06 o
   0  11   3      832.39      887.24     51.32 o
   1  11   3     3422.48     3511.99    109.79 o
   2  11   3     4798.14     4666.50    132.19 o
   3  11   3      570.08      579.58     49.65 o
   4  11   3     3678.80     3952.61    115.18 o
   5  11   3     2256.51     2184.90    114.72 o
   6  11   3     1447.20     1171.40    111.15 o
   7  11   3     4626.57     4095.63    273.61 o
   8  11   3      541.21      537.96    102.60 o
   9  11   3     1939.14     1373.76    164.59 o
  10  11   3     2996.29     3004.03    268.62 o
  11  11   3      330.66      433.93    131.82 o
  -6  12   3      109.05       94.83     59.75 o
  -5  12   3     2550.70     2852.64    326.70 o
  -4  12   3     1391.43     1342.31    132.20 o
  -3  12   3      238.94      295.09     54.59 o
  -2  12   3     5621.98     5910.00    218.80 o
  -1  12   3      217.50      275.03     44.07 o
   0  12   3     3732.13     3709.83    143.77 o
   1  12   3     2977.65     2981.33    101.48 o
   2  12   3      719.65      722.01     38.90 o
   3  12   3     6152.14     6465.29    261.57 o
   4  12   3       13.11       24.86     18.83 o
   5  12   3     3842.43     4046.30    319.57 o
   6  12   3     1403.33     1540.49    131.82 o
   7  12   3      110.59        3.56     46.31 o
   8  12   3     3265.03     3137.99    245.11 o
   9  12   3      694.59      823.69    133.24 o
  10  12   3     1091.23      956.93    160.32 o
  -5  13   3      130.29       69.81     63.16 o
  -4  13   3     1239.90     1257.29    149.99 o
  -3  13   3     2415.83     2367.07    165.60 o
  -2  13   3      256.43      264.36     52.56 o
  -1  13   3     4801.25     4676.33    193.97 o
   0  13   3      447.48      477.73     50.02 o
   1  13   3     1740.13     1847.59     86.91 o
   2  13   3     2105.52     2106.25     94.30 o
   3  13   3      111.47       42.86     62.35 o
   4  13   3     4248.04     4274.47    325.63 o
   5  13   3     1774.53     1722.90    130.39 o
   6  13   3      219.26      218.75     59.85 o
   7  13   3     4560.15     3899.68    264.35 o
   8  13   3      751.61      615.63    106.88 o
   9  13   3     2407.86     2416.19    221.60 o
  -3  14   3      477.03      645.35    101.10 o
  -2  14   3     2739.52     2873.43    143.12 o
  -1  14   3        5.47       43.54     36.75 o
   0  14   3     1577.05     1631.20     91.86 o
   1  14   3     1854.62     1754.36    119.66 o
   2  14   3      224.99      233.40     45.55 o
   3  14   3     4206.15     4496.78    349.85 o
   4  14   3     1287.37     1291.82    193.10 o
   5  14   3     1182.23     1313.19    109.02 o
   6  14   3     3395.03     3894.69    250.81 o
   7  14   3        2.14      -36.34     51.30 o
   8  14   3     2062.04     2269.41    200.93 o
  -1  15   3     2964.39     3334.75    206.99 o
   0  15   3      155.32      150.97     56.93 o
   1  15   3      956.50     1087.81     99.48 o
   2  15   3     1555.88     1582.23    109.39 o
   3  15   3      173.30      351.99    129.68 o
   4  15   3     3270.95     3157.94    309.24 o
   6  15   3      164.33      247.25     68.40 o
  -4 -13   4      822.06      952.65    117.57 o
  -3 -13   4       75.12       37.05     56.29 o
  -2 -13   4     2615.69     2959.14    211.62 o
  -1 -13   4      157.60      153.19     64.84 o
   0 -13   4     2663.77     2900.06    322.78 o
   1 -13   4     1488.27     1580.39    223.73 o
   2 -13   4       26.72       37.35     55.58 o
   3 -13   4     2484.02     2394.24    167.03 o
  -6 -12   4     2274.43     2039.26    198.80 o
  -5 -12   4      614.43      713.24    113.29 o
  -4 -12   4     1900.05     1866.83    161.74 o
  -3 -12   4     2818.11     2838.72    203.78 o
  -2 -12   4        0.63       27.79     45.60 o
  -1 -12   4     2750.68     2905.70    207.35 o
   0 -12   4     1966.75     1733.12     94.70 o
   1 -12   4      964.66      988.58     98.66 o
   2 -12   4     3795.27     3653.90    198.53 o
   3 -12   4      201.73      266.64     83.01 o
   4 -12   4     2214.06     1945.50    154.80 o
   5 -12   4     1594.69     1595.79    147.82 o
  -8 -11   4     1375.74     1499.88    194.52 o
  -7 -11   4      898.83      647.69    130.39 o
  -6 -11   4       41.29       28.50     60.57 o
  -5 -11   4     3064.66     3151.52    236.56 o
  -4 -11   4     1901.86     1951.62    166.73 o
  -3 -11   4      490.21      567.49     53.34 o
  -2 -11   4     3089.38     2970.39    148.21 o
  -1 -11   4      631.32      627.18     58.34 o
   0 -11   4     1455.46     1546.78    132.54 o
   1 -11   4     5626.61     5551.25    258.29 o
   2 -11   4        7.44       14.08     40.57 o
   3 -11   4     4588.97     4326.83    223.37 o
   4 -11   4      964.06      831.35    105.01 o
   5 -11   4      212.11      132.17     59.96 o
   6 -11   4     1263.22     1500.00    143.27 o
  -9 -10   4      766.51      857.89    167.44 o
  -8 -10   4     1310.27     1389.44    185.26 o
  -7 -10   4        2.70       99.75     72.68 o
  -6 -10   4     2173.41     2849.41    234.42 o
  -5 -10   4      225.79      258.65     75.53 o
  -4 -10   4     3561.87     3581.89    250.10 o
  -3 -10   4     5966.42     6155.56    362.68 o
  -2 -10   4        0.56      -14.74     21.05 o
  -1 -10   4     5141.81     5215.12    388.10 o
   0 -10   4     1939.95     2107.70     99.95 o
   1 -10   4     3089.45     3325.11    171.64 o
   2 -10   4     7482.56     7294.46    305.90 o
   3 -10   4     1052.58      932.26    123.27 o
   4 -10   4     1816.99     1941.14    143.26 o
   5 -10   4     1203.55     1252.15    121.42 o
   6 -10   4      611.02      528.33     92.70 o
   7 -10   4     3944.14     3643.08    220.29 o
   8 -10   4      146.30      189.88     77.92 o
  -9  -9   4      663.75      641.99    150.34 o
  -8  -9   4      381.04      299.98    101.89 o
  -7  -9   4     2696.49     2815.21    247.96 o
  -6  -9   4      199.97      282.87     87.64 o
  -5  -9   4     3201.52     3390.94    248.67 o
  -4  -9   4     7727.99     7714.57    451.74 o
  -3  -9   4     1524.09     1667.44     96.48 o
  -2  -9   4     5506.74     5388.30    223.14 o
  -1  -9   4      459.56      485.40     39.89 o
   0  -9   4     1737.37     1688.73    110.52 o
   1  -9   4     3987.32     4336.50    204.90 o
   2  -9   4      174.41      204.78     40.15 o
   3  -9   4     5079.47     5144.09    237.03 o
   4  -9   4      913.94      846.11     95.47 o
   5  -9   4     1745.65     1727.05    135.25 o
   6  -9   4     4556.56     4543.10    292.14 o
   7  -9   4      146.01      162.96     61.60 o
   8  -9   4     3111.76     2704.21    192.47 o
   9  -9   4     1447.73     1671.02    161.48 o
 -10  -8   4      276.14      215.90    118.99 o
  -9  -8   4     3596.35     3569.78    313.51 o
  -8  -8   4      670.55      778.80    146.78 o
  -7  -8   4       65.58      113.29     71.97 o
  -6  -8   4     3913.85     4309.39    309.95 o
  -5  -8   4     5513.94     5570.57    356.27 o
  -4  -8   4     3588.91     3812.43    505.18 o
  -3  -8   4     1195.10     1272.14    115.79 o
  -2  -8   4       71.19       63.09     22.15 o
  -1  -8   4     5611.55     5495.10    264.81 o
   0  -8   4     2855.75     2796.35     95.28 o
   1  -8   4     1394.18     1386.60     65.52 o
   2  -8   4     4595.10     4704.65    213.58 o
   3  -8   4      652.53      803.91     68.51 o
   4  -8   4     4428.71     4256.52    355.20 o
   5  -8   4     3104.35     2983.63    235.85 o
   6  -8   4      156.33      107.53     48.38 o
   7  -8   4     3365.52     3433.71    201.13 o
   8  -8   4      773.34      695.17    146.78 o
   9  -8   4     1235.28     1193.34    197.01 o
  10  -8   4     1722.12     1565.53    271.12 o
 -11  -7   4      226.82      278.60    146.07 o
 -10  -7   4     3149.06     3419.44    326.34 o
  -9  -7   4     3983.61     3554.82    314.23 o
  -8  -7   4     3502.15     3425.14    293.56 o
  -7  -7   4     1995.22     1261.89    162.46 o
  -6  -7   4      129.90      166.02     74.10 o
  -5  -7   4     1344.22     1519.50    105.03 o
  -4  -7   4     3689.92     3845.85    180.34 o
  -3  -7   4       92.67       95.26     25.09 o
  -2  -7   4     9049.41     9609.54    288.95 o
  -1  -7   4     2137.77     2429.45     92.67 o
   0  -7   4     6224.18     6168.83    170.00 o
   1  -7   4     9896.34     9952.78    259.82 o
   2  -7   4      265.89      276.24     34.86 o
   3  -7   4    11378.01    11727.42    311.40 o
   4  -7   4     2327.95     2403.29    116.35 o
   5  -7   4     3072.35     3212.57    293.92 o
   6  -7   4     1949.91     2302.07    406.86 o
   7  -7   4      120.72      108.20     52.72 o
   8  -7   4     2337.20     2551.69    172.89 o
   9  -7   4     2205.11     2253.55    171.27 o
  10  -7   4       18.55       32.78     54.96 o
 -11  -6   4     2296.20     2275.11    294.28 o
 -10  -6   4     1273.70     1274.72    209.48 o
  -9  -6   4     3882.69     3699.46    321.35 o
  -8  -6   4     4722.75     4921.45    369.80 o
  -7  -6   4      167.10      139.66     71.97 o
  -6  -6   4     3242.36     3411.28    170.28 o
  -5  -6   4     2964.52     3192.90    127.12 o
  -4  -6   4     1376.42     1489.74     63.66 o
  -3  -6   4    10617.40    11075.42    315.63 o
  -2  -6   4       57.29       28.85     19.40 o
  -1  -6   4     9563.50    10252.07    303.41 o
   0  -6   4     4526.81     5028.09    141.41 o
   1  -6   4     2876.12     2819.24    108.55 o
   2  -6   4    15535.17    15778.18    391.49 o
   3  -6   4      602.86      578.98     50.50 o
   4  -6   4     3919.16     3961.34    129.65 o
   5  -6   4     2380.93     2238.23    181.06 o
   6  -6   4      268.06      235.50     44.97 o
   7  -6   4     4716.21     4743.43    379.07 o
   8  -6   4     1261.86     1205.76    117.79 o
   9  -6   4     1531.93     1391.21    162.46 o
  10  -6   4     1790.98     1872.19    158.97 o
  11  -6   4      147.37       29.53     63.05 o
 -11  -5   4       66.50      133.96    116.86 o
 -10  -5   4     3748.45     3976.64    357.69 o
  -9  -5   4     2264.29     2505.97    255.09 o
  -8  -5   4      401.32      499.34     79.21 o
  -7  -5   4     4934.32     5103.31    239.41 o
  -6  -5   4     2869.81     2931.97    129.73 o
  -5  -5   4     2259.09      718.63    118.99 o
  -4  -5   4     5963.57     5918.61    419.79 o
  -3  -5   4      604.21      223.73     50.59 o
  -2  -5   4     5518.34     5498.47    170.59 o
  -1  -5   4      757.45      820.84     37.06 o
   0  -5   4    12699.26    13578.83    338.06 o
   1  -5   4     6693.11     6609.38    220.48 o
   2  -5   4        2.18       13.80     15.96 o
   3  -5   4     9089.46     8190.02    270.35 o
   4  -5   4     6904.93     7146.39    204.34 o
   5  -5   4     1878.27     2053.51    136.17 o
   6  -5   4     6570.77     5646.44    340.11 o
   7  -5   4      485.74      475.30     59.26 o
   8  -5   4     7048.54     6732.05    302.58 o
   9  -5   4     3297.08     3416.24    197.10 o
  10  -5   4     1212.21     1433.19    136.44 o
  11  -5   4     2189.70     2547.34    375.50 o
  12  -5   4       53.49        2.34     96.90 o
 -12  -4   4      486.02      404.72    169.58 o
 -11  -4   4     3402.79     3438.67    355.55 o
 -10  -4   4     1524.65     1586.09    231.57 o
  -9  -4   4     2508.10     2733.08    179.23 o
  -8  -4   4     4563.71     4667.07    237.76 o
  -7  -4   4      808.78      751.31    112.22 o
  -6  -4   4     4096.90     4178.59    165.99 o
  -5  -4   4     3182.82     3195.47    131.83 o
  -4  -4   4     1638.85     1799.18     73.88 o
  -3  -4   4    15035.65    14935.88    509.24 o
  -2  -4   4        3.67       13.49     13.51 o
  -1  -4   4    15819.60    16030.81    563.36 o
   0  -4   4     2118.79     1991.57     60.42 o
   1  -4   4     1853.95     1979.93     53.21 o
   2  -4   4     7835.79     7701.59    181.32 o
   3  -4   4     2055.18     2112.32    109.19 o
   4  -4   4     1057.05      920.44     52.91 o
   5  -4   4     4147.28     3820.97    290.29 o
   6  -4   4      977.87      856.87    131.74 o
   7  -4   4    11089.84    11412.75    322.75 o
   8  -4   4      884.90      810.57     77.48 o
   9  -4   4     1590.31     1541.04    131.31 o
  10  -4   4     4013.62     4050.68    276.82 o
  11  -4   4        0.10        3.56     72.68 o
  12  -4   4     1912.53     2026.44    289.29 o
 -12  -3   4     4262.59     4767.55    443.91 o
 -11  -3   4        1.74       -1.74     60.36 o
 -10  -3   4     1891.43     2111.18    174.19 o
  -9  -3   4     2878.56     2881.08    184.95 o
  -8  -3   4      257.49      304.90     68.74 o
  -7  -3   4     6766.67     6643.21    306.26 o
  -6  -3   4     1771.17     1625.18    190.64 o
  -5  -3   4     2211.98     2191.50    278.34 o
  -4  -3   4     6002.42     5710.37    195.84 o
  -3  -3   4     3775.99     4321.11    130.44 o
  -2  -3   4    17600.04    17662.00    354.35 o
  -1  -3   4     7571.51     7905.61    182.19 o
   0  -3   4     5693.66     5665.64    192.73 o
   1  -3   4    10034.62    10166.19    192.24 o
   2  -3   4      138.18      157.71     17.15 o
   3  -3   4     8598.55     8817.53    231.15 o
   4  -3   4     1493.64     1314.68     60.66 o
   5  -3   4     3798.54     3530.93    204.25 o
   6  -3   4    11284.10    11023.18    497.03 o
   7  -3   4     1033.04     1081.44     88.15 o
   8  -3   4     5361.14     2418.33    230.15 o
   9  -3   4     1529.86     1518.77    142.41 o
  10  -3   4      328.61      464.02     94.89 o
  11  -3   4     3587.01     4191.11    371.94 o
  12  -3   4      392.46      296.41    129.68 o
  13  -3   4     1419.10     1388.01    255.80 o
 -12  -2   4      278.93       91.65     83.68 o
 -11  -2   4     2772.96     2963.33    263.64 o
 -10  -2   4      888.38     1032.19    148.56 o
  -9  -2   4     1210.31     1324.86    132.16 o
  -8  -2   4     3252.56     3268.44    192.02 o
  -7  -2   4      201.35      242.16     48.51 o
  -6  -2   4     1907.25     1647.52     93.54 o
  -5  -2   4     7091.32     7575.34    255.60 o
  -4  -2   4     4798.65     5239.97    221.25 o
  -3  -2   4    19511.50    20265.80    497.31 o
  -2  -2   4     1333.02     1461.55     46.27 o
  -1  -2   4    11042.19    11406.09    234.22 o
   0  -2   4     6440.60     6974.15    180.62 o
   1  -2   4      445.38      441.54     22.33 o
   2  -2   4    11360.26    11110.11    238.51 o
   3  -2   4     1094.89     1116.73     41.26 o
   4  -2   4    13852.56    14227.52    360.02 o
   5  -2   4    10549.47    11122.83    295.75 o
   6  -2   4        3.88        4.61     24.85 o
   7  -2   4     7742.35     7737.28    337.46 o
   8  -2   4     5154.20     5248.55    263.00 o
   9  -2   4     2759.33     2740.77    185.10 o
  10  -2   4     6084.66     6394.57    545.80 o
  11  -2   4        0.30        3.66     53.01 o
  12  -2   4     2247.19     2384.13    297.13 o
  13  -2   4     1022.38     1024.62    223.73 o
 -12  -1   4     1711.25     2125.01    201.56 o
 -11  -1   4      319.07      288.22     89.42 o
 -10  -1   4     2577.86     2869.46    205.01 o
  -9  -1   4     8171.64     8179.27    379.82 o
  -8  -1   4     1164.67     1220.41    175.28 o
  -7  -1   4    11225.25    11208.52    455.36 o
  -6  -1   4      124.64      130.76     38.58 o
  -5  -1   4     3939.21     3306.80    311.02 o
  -4  -1   4    21669.69    22219.20    561.45 o
  -3  -1   4      191.05      181.84     24.91 o
  -2  -1   4    22670.56    23916.67    517.78 o
  -1  -1   4      212.67      297.46     20.11 o
   0  -1   4     4699.02     4837.43    108.43 o
   1  -1   4     7710.17     7843.99    151.73 o
   2  -1   4      426.24      450.71     19.76 o
   3  -1   4     2780.54     2498.98    142.31 o
   4  -1   4    11846.89    12316.66    280.26 o
   5  -1   4     2621.68     2768.46    121.38 o
   6  -1   4    16925.28    16456.30    504.64 o
   7  -1   4      500.37      391.97    100.82 o
   8  -1   4     2744.38     2572.81    164.70 o
   9  -1   4     3327.56     3300.13    201.15 o
  10  -1   4       10.25       18.17     58.07 o
  11  -1   4     3912.27     4251.38    452.10 o
  12  -1   4      153.61      203.04     85.12 o
  13  -1   4     2179.60     2635.65    323.49 o
 -12   0   4       43.59       82.91     95.12 o
 -11   0   4     3779.04     4246.53    269.75 o
 -10   0   4      988.76      708.49    204.50 o
  -9   0   4     5468.15     5645.38    402.58 o
  -8   0   4     8956.71     8698.62    386.62 o
  -7   0   4       60.19       71.08     42.05 o
  -6   0   4     9229.61     8829.21    368.28 o
  -5   0   4     3604.50     3813.95    151.97 o
  -4   0   4     1141.06     1029.45     57.81 o
  -3   0   4     8878.22     8518.63    210.02 o
  -2   0   4     1728.19     1735.99     54.24 o
  -1   0   4      400.76      509.45     25.92 o
   0   0   4    19580.36    20369.61    439.67 o
   1   0   4     3595.51     3910.94    124.09 o
   2   0   4    25576.83    26894.32    443.32 o
   3   0   4      515.08      528.67     25.65 o
   4   0   4    12826.78    13335.48    343.96 o
   5   0   4    14918.73    15074.67    456.26 o
   6   0   4     1240.32     1157.97     96.74 o
   7   0   4    11160.16    10531.96    425.41 o
   8   0   4     2326.33     2109.08    143.09 o
   9   0   4     2045.44     2008.72    160.68 o
  10   0   4     5375.59     5518.07    288.74 o
  11   0   4        8.23      -34.36     43.50 o
  12   0   4     2942.52     3160.27    231.48 o
  13   0   4     2043.73     2111.67    205.25 o
 -12   1   4     2117.57     2508.26    245.47 o
 -11   1   4      635.77      545.12    113.04 o
 -10   1   4     2482.46     2481.14    198.17 o
  -9   1   4     2211.07     2311.02    181.75 o
  -8   1   4      251.32      214.54    116.86 o
  -7   1   4     7101.83     7132.13    325.19 o
  -6   1   4     1505.33     1330.39     95.75 o
  -5   1   4     7916.65     8070.04    273.81 o
  -4   1   4     5262.91     5086.64    159.45 o
  -3   1   4       22.29        8.64     13.08 o
  -2   1   4     8503.97     8451.47    262.52 o
  -1   1   4    18132.06    18955.34    415.28 o
   0   1   4    49503.68    51783.45   1205.95 o
   1   1   4    11456.28    11129.90    252.86 o
   2   1   4      455.47      404.48     20.37 o
   3   1   4     6335.71     6198.95    128.53 o
   4   1   4    11506.39    11390.85    297.43 o
   5   1   4     2617.45     2830.77    118.33 o
   6   1   4    18861.29    19748.08    712.72 o
   7   1   4       49.26       75.34     56.65 o
   8   1   4     3552.82     3229.95    183.80 o
   9   1   4     3037.60     2980.06    183.50 o
  10   1   4        9.17       26.76     83.01 o
  11   1   4     5462.74     5541.80    298.02 o
  12   1   4      284.62      283.28    152.48 o
  13   1   4     1813.15     1869.29    317.43 o
  14   1   4     3391.66     3598.62    364.46 o
 -12   2   4       54.19       46.31     97.62 o
 -11   2   4     3244.71     3516.52    250.28 o
 -10   2   4     1537.28     1618.48    165.48 o
  -9   2   4     1682.48     1770.37    229.44 o
  -8   2   4     4927.85     5060.40    268.87 o
  -7   2   4      630.04      543.22    195.59 o
  -6   2   4     6386.47     5972.83    292.47 o
  -5   2   4     4959.23     4773.62    184.27 o
  -4   2   4     1814.79     1666.75    128.00 o
  -3   2   4    13709.35    12899.95    306.34 o
  -2   2   4     1154.74     1127.89     46.69 o
  -1   2   4    15872.81    16627.94    374.11 o
   0   2   4      477.72      600.83     38.63 o
   1   2   4      272.87      365.02     20.50 o
   2   2   4    21656.33    22096.72    368.64 o
   3   2   4     1313.93     1382.60     42.40 o
   4   2   4      614.82      533.29     30.66 o
   5   2   4    23267.61    23952.20    672.24 o
   6   2   4     3260.83     3925.77    188.78 o
   7   2   4    18109.82    18025.61    907.05 o
   8   2   4       67.39       58.34     61.28 o
   9   2   4     3415.68     3335.49    194.47 o
  10   2   4     3656.98     3570.46    213.95 o
  11   2   4      260.17      132.99     97.62 o
  12   2   4     3476.53     3777.45    244.47 o
  13   2   4     1677.22     1968.61    191.89 o
  14   2   4      131.98      153.29     91.28 o
 -11   3   4       29.47       -7.13     75.53 o
 -10   3   4     2887.13     3094.78    220.98 o
  -9   3   4     3504.62     3389.13    220.78 o
  -8   3   4      158.86      126.89     56.93 o
  -7   3   4     6731.97     6714.11    499.13 o
  -6   3   4     3869.98     4136.05    176.50 o
  -5   3   4     7837.13     7968.25    275.04 o
  -4   3   4     3619.75     3459.90    124.55 o
  -3   3   4      272.81      247.16     45.05 o
  -2   3   4    18371.54    18509.19    419.75 o
  -1   3   4     9181.51     9073.03    240.08 o
   0   3   4     8081.21     8641.97    201.93 o
   1   3   4     2368.90     2303.04     54.21 o
   2   3   4      416.84      452.11     17.51 o
   3   3   4     9230.30     9844.24    187.17 o
   4   3   4    14927.02    15026.91    299.62 o
   5   3   4      525.49      683.21     50.37 o
   6   3   4     6288.48     5498.33    168.68 o
   7   3   4      700.91      716.69     78.93 o
   8   3   4    20201.62    20302.13    744.97 o
   9   3   4     2018.18     2115.75    146.30 o
  10   3   4      522.94      521.34     89.14 o
  11   3   4     3808.83     3924.43    235.61 o
  12   3   4     1387.47     1506.65    156.50 o
  13   3   4      929.02     1249.79    157.73 o
  14   3   4     1315.97     1540.12    184.56 o
 -11   4   4     3329.82     3752.19    375.50 o
 -10   4   4     1383.12     1178.53    210.20 o
  -9   4   4     1289.01     1499.00    165.31 o
  -8   4   4     6619.60     6212.78    796.97 o
  -7   4   4      129.52      151.00     44.93 o
  -6   4   4     7772.91     8113.52    289.86 o
  -5   4   4     3111.58     3060.78    121.98 o
  -4   4   4     7745.54     7844.17    232.22 o
  -3   4   4    16568.01    16939.13    440.12 o
  -2   4   4     8999.10     9927.52    308.43 o
  -1   4   4     2713.17     2360.42     71.66 o
   0   4   4    28863.72    29112.75    686.20 o
   1   4   4     1438.65     1651.31     42.75 o
   2   4   4    15332.77    15739.96    302.21 o
   3   4   4     7183.23     7705.15    148.97 o
   4   4   4    13213.11    13670.26    279.65 o
   5   4   4    10522.97    11262.56    329.61 o
   6   4   4       25.75       22.27     18.87 o
   7   4   4    12580.59    12624.50    394.49 o
   8   4   4     1703.29     1879.35    101.69 o
   9   4   4     3605.30     3605.19    199.26 o
  10   4   4     3152.84     3145.61    251.17 o
  11   4   4     1759.55     1915.37    211.98 o
  12   4   4     2048.90     2081.19    178.96 o
  13   4   4     1604.70     1588.73    173.86 o
  14   4   4      397.14      577.86    188.82 o
 -11   5   4       22.32       26.36     87.64 o
 -10   5   4     3264.90     3523.47    335.60 o
  -9   5   4     2942.03     2724.72    290.71 o
  -8   5   4      762.30      957.96    135.74 o
  -7   5   4     3813.01     3690.09    174.72 o
  -6   5   4      989.63      862.09     84.63 o
  -5   5   4     7356.51     7816.58    278.61 o
  -4   5   4     8574.85     8472.88    248.21 o
  -3   5   4      113.18      107.36     26.39 o
  -2   5   4     1957.87     1904.51     88.61 o
  -1   5   4    11260.15    11996.79    305.33 o
   0   5   4      186.42      147.33     15.29 o
   1   5   4    10556.83    10689.80    201.01 o
   2   5   4      375.51      385.77     20.71 o
   3   5   4    18047.73    18358.42    329.83 o
   4   5   4     1682.20     1336.79     52.10 o
   5   5   4      551.48      548.53     45.16 o
   6   5   4    10607.59    11469.79    269.61 o
   7   5   4      949.50      956.37     65.80 o
   8   5   4     6124.26     5971.89    391.89 o
   9   5   4     2608.80     2851.35    199.15 o
  10   5   4      588.93      546.81     86.40 o
  11   5   4     8366.73     8681.00    395.25 o
  12   5   4     1608.56     1772.38    163.74 o
  13   5   4     2686.41     2885.04    327.05 o
  14   5   4     2163.29     2166.81    305.68 o
 -10   6   4     1232.70      985.43    205.21 o
  -9   6   4      823.40      919.88    177.42 o
  -8   6   4     5160.92     4553.79    361.97 o
  -7   6   4     1153.99     1287.21    130.03 o
  -6   6   4     1842.95     1921.66    116.83 o
  -5   6   4     1999.66     2155.31    101.32 o
  -4   6   4     3806.99     4030.62    142.75 o
  -3   6   4     8822.20     9010.16    295.73 o
  -2   6   4       30.80       22.19     15.29 o
  -1   6   4     4144.23     3831.21    105.44 o
   0   6   4    13169.41    13341.07    295.81 o
   1   6   4     2567.57     2645.65     72.68 o
   2   6   4    12867.48    12941.85    319.47 o
   3   6   4     1072.05     1072.61     45.13 o
   4   6   4     7638.22     7872.17    166.19 o
   5   6   4    15807.94    16006.94    372.15 o
   6   6   4      145.16      179.50     31.29 o
   7   6   4     6158.82     6519.02    219.64 o
   8   6   4     2648.95     2664.38    140.50 o
   9   6   4     1361.26     1418.60    139.24 o
  10   6   4     4510.06     4637.74    241.44 o
  11   6   4       29.00      -22.72     45.75 o
  12   6   4     2347.69     2353.49    277.89 o
  13   6   4     2165.97     2156.83    286.44 o
  14   6   4      111.43      133.24    132.53 o
 -10   7   4     2094.23     1497.74    246.54 o
  -9   7   4     3880.78     3667.40    342.73 o
  -8   7   4      162.78       72.68     69.83 o
  -7   7   4     4129.63     4052.70    235.25 o
  -6   7   4      172.82      100.93     50.13 o
  -5   7   4     4837.45     5127.71    209.26 o
  -4   7   4     7806.88     7486.88    203.10 o
  -3   7   4       31.78       -0.16     16.62 o
  -2   7   4     3692.95     3451.52    104.11 o
  -1   7   4     7367.75     7625.54    187.61 o
   0   7   4     1329.98     1290.99     55.43 o
   1   7   4    14101.91    14267.57    341.36 o
   2   7   4      304.03      313.38     24.98 o
   3   7   4     8182.18     8490.56    194.58 o
   4   7   4     5427.35     5682.09    124.55 o
   5   7   4      493.56      506.72     36.74 o
   6   7   4    11411.88    11655.04    299.19 o
   7   7   4     1341.25     1468.72    133.70 o
   8   7   4     3057.13     3002.10    124.34 o
   9   7   4     2550.95     2077.40    430.01 o
  10   7   4        7.07       12.23     43.47 o
  11   7   4     2307.84     2449.68    264.35 o
  12   7   4     1147.64      920.59    187.40 o
  13   7   4     1370.27     1396.56    238.70 o
  -9   8   4     1096.06     1098.69    143.07 o
  -8   8   4     2862.80     2830.83    211.62 o
  -7   8   4      220.54      177.92     67.24 o
  -6   8   4     3662.65     3345.88    163.13 o
  -5   8   4     5482.69     5491.38    216.06 o
  -4   8   4      247.11      246.48     35.28 o
  -3   8   4     6131.77     6451.24    176.26 o
  -2   8   4     2622.95     2406.92    245.25 o
  -1   8   4     4335.11     4098.88    130.70 o
   0   8   4     7169.84     7243.53    173.11 o
   1   8   4       22.06       25.90     14.83 o
   2   8   4    12158.73    11934.33    539.18 o
   3   8   4     5036.20     5027.60    161.87 o
   4   8   4     5653.99     5769.10    143.96 o
   5   8   4     8046.51     7792.46    225.33 o
   6   8   4      935.65     1069.49     78.78 o
   7   8   4     3689.88     3433.98    591.76 o
   8   8   4     2107.03     2065.11    231.22 o
   9   8   4     2214.63     1992.95    200.22 o
  10   8   4     1998.03     2297.91    232.29 o
  11   8   4      545.38      753.86    157.47 o
  12   8   4     2636.15     2889.31    297.13 o
  13   8   4     2011.81     2098.40    280.02 o
  -9   9   4     1443.27     1261.64    151.96 o
  -8   9   4      751.58      792.83    119.20 o
  -7   9   4     1842.06     1674.41    171.72 o
  -6   9   4     2454.85     2398.27    142.18 o
  -5   9   4     2283.03     2249.55    131.48 o
  -4   9   4     6162.64     6149.16    230.97 o
  -3   9   4      124.17      131.58     32.20 o
  -2   9   4     6257.68     6555.05    198.71 o
  -1   9   4     2996.64     3081.77    109.32 o
   0   9   4     4140.62     3937.45    156.32 o
   1   9   4     9234.33     9002.60    274.49 o
   2   9   4      288.94      328.55     26.67 o
   3   9   4     6646.85     6753.28    181.96 o
   4   9   4     7478.20     7206.34    395.26 o
   5   9   4       83.77       97.26     21.36 o
   6   9   4     2760.34     2895.62    116.53 o
   7   9   4      659.71      783.78    109.73 o
   8   9   4     5902.02     3981.62    291.43 o
   9   9   4     6191.05     1937.37    195.95 o
  10   9   4       32.43       16.39     59.85 o
  11   9   4     2194.67     2253.74    250.81 o
  12   9   4     1467.84     1601.06    232.29 o
  13   9   4      348.09      788.77    194.52 o
  -8  10   4     2582.81     2506.23    201.01 o
  -7  10   4       58.56       74.49     56.68 o
  -6  10   4     3249.51     3383.83    172.84 o
  -5  10   4     2738.56     2398.19    169.69 o
  -4  10   4      459.24      494.14     64.70 o
  -3  10   4     5214.13     5014.02    196.19 o
  -2  10   4     2232.71     2100.54    107.07 o
  -1  10   4     5374.65     5447.05    169.24 o
   0  10   4     7013.00     7351.71    311.83 o
   1  10   4     3724.79     3689.70    156.67 o
   2  10   4     2393.55     2444.66     81.95 o
   3  10   4     2789.10     2775.76     89.74 o
   4  10   4      493.58      468.89     35.07 o
   5  10   4     4727.81     4977.54    148.26 o
   6  10   4       14.09        2.19     24.12 o
   7  10   4     7129.61     7181.60    429.66 o
   8  10   4     3277.98     3237.03    250.81 o
   9  10   4     1015.58      875.70    139.66 o
  10  10   4     4361.09     4672.07    356.98 o
  11  10   4      306.21      449.61    131.11 o
  12  10   4     1756.69     1661.62    233.71 o
  -7  11   4     1148.11     1139.44    138.65 o
  -6  11   4     1152.98     1159.88    133.23 o
  -5  11   4      820.09      759.02     87.27 o
  -4  11   4     3515.73     3482.83    164.82 o
  -3  11   4       15.91       19.29     30.20 o
  -2  11   4      735.86      883.50    109.32 o
  -1  11   4     3092.36     3030.34    131.32 o
   0  11   4      629.12      662.99     47.45 o
   1  11   4     8255.45     8324.48    253.00 o
   2  11   4      223.80      226.29     27.54 o
   3  11   4    11930.04    12648.04    319.33 o
   4  11   4     4597.36     4807.09    140.49 o
   5  11   4      118.86      149.98     25.79 o
   6  11   4     4227.24     3004.03    209.48 o
   7  11   4     1069.79     1177.81    130.39 o
   8  11   4     2842.92     3204.25    247.96 o
   9  11   4     4197.37     4730.49    342.73 o
  10  11   4       35.12       -2.85     65.55 o
  11  11   4     2226.16     2338.53    253.66 o
  12  11   4     1017.36     1181.38    204.50 o
  -6  12   4     1433.53     1423.15    172.43 o
  -5  12   4      648.98      605.15     81.20 o
  -4  12   4      306.80      202.13     51.98 o
  -3  12   4     3987.48     3959.76    175.06 o
  -2  12   4     1523.56     1511.99    102.61 o
  -1  12   4     2346.55     2257.06    134.80 o
   0  12   4     4132.18     3833.55    286.88 o
   1  12   4       50.61       38.40     22.54 o
   2  12   4     8299.21     8438.96    228.05 o
   3  12   4     3408.91     3574.51    111.34 o
   4  12   4     1442.15     1464.87     60.80 o
   5  12   4     1768.60     1907.50     75.85 o
   6  12   4       15.83      -33.49     41.33 o
   7  12   4      907.89      541.52     91.20 o
   8  12   4     3131.44     2746.09    225.16 o
   9  12   4       15.35       56.29     54.86 o
  10  12   4     3134.36     3345.33    285.72 o
  11  12   4      595.37      866.44    168.16 o
  -5  13   4     1392.74     1318.43    152.48 o
  -4  13   4     2778.37     2752.69    192.51 o
  -3  13   4      448.91      387.54     64.65 o
  -2  13   4     4394.41     4453.71    187.02 o
  -1  13   4     2563.53     2840.38    132.66 o
   0  13   4     1051.97     1158.69     77.84 o
   1  13   4     4092.09     4268.02    158.63 o
   2  13   4      288.99      284.79     35.14 o
   3  13   4     1732.52     1615.96     64.93 o
   4  13   4     2602.90     2749.30    134.78 o
   5  13   4       67.28       72.55     39.48 o
   6  13   4     4254.29     4223.88    270.05 o
   7  13   4     1085.19     1131.50    128.26 o
   8  13   4     2021.06     2082.02    189.53 o
   9  13   4     2925.56     2307.89    218.03 o
  10  13   4       80.03       81.94     81.94 o
  -3  14   4     2714.14     2749.82    168.08 o
  -2  14   4      621.65      705.41     77.24 o
  -1  14   4     1703.74     1808.47    106.75 o
   0  14   4     3618.90     3715.40    175.44 o
   1  14   4       15.63       52.55     29.04 o
   2  14   4     2145.03     2001.54    124.45 o
   3  14   4     1025.09     1129.94     92.99 o
   4  14   4     1532.37     1481.14     97.90 o
   5  14   4     3606.69     3544.84    223.02 o
   6  14   4      322.81      294.99     74.10 o
   7  14   4     3370.42     3685.21    257.94 o
   8  14   4     2427.40     2052.80    194.52 o
   9  14   4      417.27      430.37    114.00 o
  -1  15   4     1648.74     1698.22    106.71 o
   0  15   4      563.89      509.44     82.83 o
   1  15   4     2269.21     2558.50    158.92 o
   2  15   4       22.92       13.63     38.60 o
   3  15   4      874.57      860.05     80.57 o
   4  15   4     2854.45     2961.17    153.37 o
   5  15   4       15.53      -39.19     42.75 o
   6  15   4     3970.15     3859.78    250.10 o
   7  15   4      422.89      443.19     91.92 o
  -2 -13   5      545.03      617.05    101.89 o
  -1 -13   5     2358.96     2518.08    213.76 o
   0 -13   5     3572.32     3774.28    275.04 o
   1 -13   5       21.90       57.31     58.02 o
  -5 -12   5     1333.66     1288.97    156.04 o
  -4 -12   5     1697.97     1893.91    179.56 o
  -3 -12   5      104.97       72.68     59.85 o
  -2 -12   5     1329.70     1168.55    128.26 o
  -1 -12   5      749.72      917.03    116.86 o
   0 -12   5     1633.99     1509.97    104.07 o
   1 -12   5     4800.91     4359.01    338.81 o
   2 -12   5      641.76      824.40    103.49 o
   3 -12   5     1388.21     1337.65    126.33 o
   4 -12   5     3058.69     2583.41    180.43 o
  -7 -11   5      449.34      473.83    128.97 o
  -6 -11   5      748.43      676.19    125.41 o
  -5 -11   5     2017.82     2144.01    199.51 o
  -4 -11   5      546.61      368.38     90.49 o
  -3 -11   5     2768.09     2823.91    144.01 o
  -2 -11   5     1544.65     1498.38    107.59 o
  -1 -11   5      345.65      428.61     55.25 o
   0 -11   5     2676.99     2849.13    147.87 o
   1 -11   5        2.55      -15.46     31.52 o
   2 -11   5     6261.52     6210.30    368.38 o
   3 -11   5     3383.57     3522.06    198.30 o
   4 -11   5      156.05      122.33     58.44 o
   5 -11   5     1027.89     1034.53    119.33 o
   6 -11   5       19.33      -13.81     51.27 o
  -8 -10   5        9.19       28.50     78.38 o
  -7 -10   5     1814.87     1990.10    217.32 o
  -6 -10   5     1421.22     1470.66    173.86 o
  -5 -10   5      349.42      458.87     98.33 o
  -4 -10   5     3553.08     3378.82    251.52 o
  -3 -10   5      503.54      608.50     94.05 o
  -2 -10   5     2835.83     2814.29    139.57 o
  -1 -10   5     2449.41     2578.22    132.67 o
   0 -10   5      172.92      216.76     40.41 o
   1 -10   5     2404.42     2415.83    116.43 o
   2 -10   5      547.78      578.64     79.18 o
   3 -10   5     1251.16     1456.51    121.23 o
   4 -10   5     2665.41     2524.37    184.55 o
   5 -10   5      432.76      476.27     86.22 o
   6 -10   5     4511.10     4786.98    255.06 o
   7 -10   5     1245.69     1437.99    144.64 o
  -9  -9   5       23.51      -55.58     76.95 o
  -8  -9   5     2718.52     3093.10    286.44 o
  -7  -9   5      590.25      653.39    133.24 o
  -6  -9   5     1593.26     1745.70    190.25 o
  -5  -9   5     4751.41     4557.35    318.50 o
  -4  -9   5      182.91      194.52     70.54 o
  -3  -9   5     4814.06     5102.44    323.49 o
  -2  -9   5     1176.30     1283.01     87.89 o
  -1  -9   5     1938.87     1872.89     86.29 o
   0  -9   5     6076.86     6281.80    186.41 o
   1  -9   5      756.03      777.62     80.22 o
   2  -9   5     2351.79     2379.05    141.76 o
   3  -9   5     2585.20     2326.31    145.58 o
   4  -9   5      475.35      488.66     78.20 o
   5  -9   5     6999.54     7131.08    317.16 o
   6  -9   5      558.82      471.52     85.58 o
   7  -9   5     2131.75     2106.54    163.42 o
   8  -9   5     1820.35     1891.55    162.82 o
   9  -9   5       36.74      -12.57     51.66 o
  -9  -8   5     4587.73     4741.89    386.90 o
  -8  -8   5        3.51       33.49     76.24 o
  -7  -8   5     2447.76     2278.67    222.31 o
  -6  -8   5     1178.99     1179.24    155.33 o
  -5  -8   5       25.10       -4.28     40.61 o
  -4  -8   5     5445.52     3673.10    261.50 o
  -3  -8   5      172.50      205.33     43.76 o
  -2  -8   5     2880.58     3256.28    154.42 o
  -1  -8   5     4421.91     4272.57    152.21 o
   0  -8   5       30.17       30.17     18.86 o
   1  -8   5     9515.37     9902.62    309.39 o
   2  -8   5     2886.84     2746.20    129.17 o
   3  -8   5     4943.24     5001.28    229.50 o
   4  -8   5     7273.23     6987.68    298.48 o
   5  -8   5        0.11       13.21     36.61 o
   6  -8   5     3543.83     3513.35    197.41 o
   7  -8   5     2974.09     2903.90    186.43 o
   8  -8   5      571.79      543.53    103.32 o
   9  -8   5     3252.27     3578.34    225.35 o
  10  -8   5       12.64       26.72     60.23 o
 -10  -7   5     3779.74     3613.96    345.58 o
  -9  -7   5      396.21      421.11    129.68 o
  -8  -7   5     8885.49     7001.33    486.66 o
  -7  -7   5       66.57      109.73     75.53 o
  -6  -7   5     2832.75     2864.37    244.40 o
  -5  -7   5     3216.37     3013.29    239.41 o
  -4  -7   5      817.46      987.40     85.11 o
  -3  -7   5     1434.98     1488.13     94.80 o
  -2  -7   5     3088.58     2495.17    240.13 o
  -1  -7   5     3193.38     3370.02    209.15 o
   0  -7   5     7009.36     7120.21    196.21 o
   1  -7   5      317.75      351.56     36.83 o
   2  -7   5     6124.51     6346.42    186.74 o
   3  -7   5      881.85      894.82     69.79 o
   4  -7   5     4172.63     4165.21    200.25 o
   5  -7   5     6907.69     6730.81    307.10 o
   6  -7   5      388.19      428.44     75.04 o
   7  -7   5     2204.90     2036.26    148.49 o
   8  -7   5     2556.42     2501.95    173.26 o
   9  -7   5        5.97       -5.89     48.84 o
  10  -7   5     2069.97     2158.86    263.64 o
 -10  -6   5      460.63      493.07    151.77 o
  -9  -6   5     1896.63     1888.21    238.70 o
  -8  -6   5       13.12      -22.09     64.13 o
  -7  -6   5     8082.97     7891.99    515.87 o
  -6  -6   5     3201.25     3134.42    258.65 o
  -5  -6   5      305.10      339.43     45.03 o
  -4  -6   5     3921.00     4277.41    202.12 o
  -3  -6   5     2183.84     2297.99     83.49 o
  -2  -6   5     3399.76     3483.58    105.54 o
  -1  -6   5     2326.43     2294.32    112.01 o
   0  -6   5      648.49      702.04     51.07 o
   1  -6   5    13008.41    13561.76    322.04 o
   2  -6   5     2867.62     2878.22    121.77 o
   3  -6   5     2750.57     2756.08    104.35 o
   4  -6   5     4715.17     4721.37    149.16 o
   5  -6   5      803.92      877.84     59.13 o
   6  -6   5     4048.86     3928.07    200.46 o
   7  -6   5     3163.00     3311.53    185.10 o
   8  -6   5      798.16      909.98    230.50 o
   9  -6   5     4410.38     4345.04    236.44 o
  10  -6   5        3.92      -15.61     43.41 o
  11  -6   5     1297.41     1308.15    142.78 o
 -11  -5   5     1884.27     1947.35    280.74 o
 -10  -5   5     2604.62     2852.26    311.38 o
  -9  -5   5      174.76      171.01     99.75 o
  -8  -5   5     4289.45     4106.32    337.03 o
  -7  -5   5     3320.79     3334.69    185.99 o
  -6  -5   5     2799.45     2811.97    157.33 o
  -5  -5   5     5582.95     5804.09    251.03 o
  -4  -5   5       49.45       47.15     22.34 o
  -3  -5   5     5591.54     5898.66    192.89 o
  -2  -5   5     5044.90     5246.92    178.21 o
  -1  -5   5     2287.42     1303.22    119.71 o
   0  -5   5     9775.55    10064.52    307.51 o
   1  -5   5       89.50       92.47     19.38 o
   2  -5   5     8585.86     8359.93    198.10 o
   3  -5   5     5917.87     5768.35    150.58 o
   4  -5   5      653.30      650.39     46.82 o
   5  -5   5     2875.88     3002.57    112.56 o
   6  -5   5     1058.68     1052.54     68.43 o
   7  -5   5     6698.11     6670.35    289.51 o
   8  -5   5     5042.45     5069.11    246.59 o
   9  -5   5       75.60       44.28     45.60 o
  10  -5   5     3796.47     4355.36    239.08 o
  11  -5   5      534.81      564.09    183.12 o
  12  -5   5     1217.09     1347.03    198.80 o
 -11  -4   5     2101.67     2071.33    292.14 o
 -10  -4   5      479.03      630.59    167.44 o
  -9  -4   5     5805.27     6375.02    470.27 o
  -8  -4   5       46.52       52.56     48.60 o
  -7  -4   5     3002.75     3079.99    205.57 o
  -6  -4   5     2999.50     3181.57    142.04 o
  -5  -4   5       65.79       37.20     27.70 o
  -4  -4   5     7445.47     7860.78    257.98 o
  -3  -4   5     2191.05     2184.19     82.83 o
  -2  -4   5     5415.22     5908.54    165.82 o
  -1  -4   5     9683.59    10107.69    259.99 o
   0  -4   5     4245.60     4433.00    112.61 o
   1  -4   5     7350.02     7388.22    147.99 o
   2  -4   5     5346.25     5847.43    134.05 o
   3  -4   5     4570.53     4303.35    232.53 o
   4  -4   5     5890.51     5890.78    173.40 o
   5  -4   5       30.71       29.28     17.38 o
   6  -4   5     6551.95     6285.51    385.77 o
   7  -4   5     7993.47     8537.15    255.83 o
   8  -4   5     1365.10     1346.23     95.00 o
   9  -4   5     6213.30     6565.64    298.49 o
  10  -4   5      355.33      284.25     70.48 o
  11  -4   5     2029.48     1970.42    161.07 o
  12  -4   5     1511.99     1666.37    157.74 o
 -11  -3   5     5636.19     4756.86    433.93 o
 -10  -3   5     3107.57     3089.51    309.95 o
  -9  -3   5      110.51       98.56     59.69 o
  -8  -3   5     5322.14     5308.11    268.02 o
  -7  -3   5     1060.07     1079.80    107.94 o
  -6  -3   5     3136.19     3258.22    233.57 o
  -5  -3   5     4209.77     4436.63    172.09 o
  -4  -3   5      940.64      953.28     65.54 o
  -3  -3   5     8505.02     8888.95    276.33 o
  -2  -3   5    10025.33     9957.50    233.10 o
  -1  -3   5     6094.07     6294.31    169.88 o
   0  -3   5     4181.50     4011.22    104.58 o
   1  -3   5      545.44      517.33     25.26 o
   2  -3   5    13105.43    14164.32    285.30 o
   3  -3   5    10144.36     9929.83    299.64 o
   4  -3   5     2967.40     2959.29    117.38 o
   5  -3   5     7293.81     7005.24    202.97 o
   6  -3   5     1700.09     1930.68     86.54 o
   7  -3   5     2486.10     2378.65    103.33 o
   8  -3   5     8832.22     7917.24    743.42 o
   9  -3   5      160.03      156.30     59.92 o
  10  -3   5     4192.72     4623.61    381.20 o
  11  -3   5      972.77      781.65    175.28 o
  12  -3   5      926.26     1212.02    231.57 o
  13  -3   5     2414.30     3092.39    368.38 o
 -11  -2   5       36.60      -20.75     65.86 o
 -10  -2   5      823.60      661.29    110.60 o
  -9  -2   5     5656.53     6162.86    470.98 o
  -8  -2   5      821.39      815.70    103.12 o
  -7  -2   5     3922.03     4183.05    180.46 o
  -6  -2   5     4219.92     3749.85    169.07 o
  -5  -2   5      101.48       65.62     29.26 o
  -4  -2   5    23800.72    23493.52    775.88 o
  -3  -2   5     8063.73     9157.04    289.16 o
  -2  -2   5    12972.37    13658.88    345.49 o
  -1  -2   5    17357.13    17118.21    390.93 o
   0  -2   5      191.14      213.95     18.99 o
   1  -2   5     6796.70     6490.07    177.63 o
   2  -2   5     1713.44     1581.70     50.31 o
   3  -2   5     5452.36     5828.66    133.69 o
   4  -2   5     3654.71     3528.38    102.39 o
   5  -2   5      859.70      866.42     58.61 o
   6  -2   5     5544.28     5399.47    168.38 o
   7  -2   5     3776.40     3256.98    262.21 o
   8  -2   5     3899.14     3786.64    213.36 o
   9  -2   5     7230.82     7085.38    703.98 o
  10  -2   5      544.28      545.13    100.82 o
  11  -2   5     3915.26     3703.74    342.73 o
  12  -2   5     2133.33     1923.12    268.62 o
  13  -2   5      255.77      429.66    153.91 o
 -11  -1   5      256.84      196.85     84.39 o
 -10  -1   5     2273.74      958.35    195.23 o
  -9  -1   5       94.50      127.86     62.49 o
  -8  -1   5     8034.41     8209.55    372.52 o
  -7  -1   5     1644.71     1656.73    134.12 o
  -6  -1   5      924.05      827.63     77.33 o
  -5  -1   5     4379.32     3661.76    217.91 o
  -4  -1   5      381.56      498.45     43.30 o
  -3  -1   5    10753.84    10497.31    283.47 o
  -2  -1   5     5785.24     5953.40    195.03 o
  -1  -1   5     1981.25     1938.96     63.55 o
   0  -1   5    12078.20    11771.75    266.62 o
   1  -1   5     1816.75     1936.51     50.28 o
   2  -1   5      477.11      378.80     18.92 o
   3  -1   5     3973.12     3793.84     93.95 o
   4  -1   5     1400.70     1422.99     53.81 o
   5  -1   5    22075.91    23077.20    717.78 o
   6  -1   5     3277.44     3290.54    178.22 o
   7  -1   5     2669.85     2712.61    230.15 o
   8  -1   5     7039.84     7171.01    328.63 o
   9  -1   5        2.60       64.33     46.34 o
  10  -1   5     6704.34     7196.54    352.18 o
  11  -1   5     1798.60     1980.46    177.21 o
  12  -1   5     1563.87     1534.40    189.53 o
  13  -1   5     3328.56     3953.12    397.59 o
 -11   0   5     1269.84     1266.71    158.87 o
 -10   0   5      618.51      658.39    117.19 o
  -9   0   5     6533.14     6908.46    343.15 o
  -8   0   5      497.19      616.79     95.19 o
  -7   0   5     4612.51     4704.71    242.45 o
  -6   0   5     3290.01     3319.13    241.71 o
  -5   0   5     3329.15     3257.53    210.36 o
  -4   0   5     6430.25     6254.38    189.22 o
  -3   0   5     6485.97     6604.03    192.25 o
  -2   0   5     1145.04     1097.59     47.95 o
  -1   0   5    30784.77    31463.35    675.41 o
   0   0   5     1399.95     1540.15     48.86 o
   1   0   5     7674.92     7983.11    173.15 o
   2   0   5     3006.06     3166.41     71.62 o
   3   0   5     3689.19     3581.62     87.44 o
   4   0   5    19826.97    21133.14    458.30 o
   5   0   5     1108.36     1404.70     70.24 o
   6   0   5     5343.49     5163.74    239.87 o
   7   0   5     5014.06     4807.60    234.63 o
   8   0   5      449.98      539.44     97.97 o
   9   0   5     5138.26     5436.88    277.28 o
  10   0   5     1249.38      995.38    258.29 o
  11   0   5     3908.56     3564.79    319.93 o
  12   0   5     1792.09     2290.45    201.35 o
  13   0   5      197.47      131.83     98.33 o
  14   0   5     2046.52     2208.85    314.23 o
 -11   1   5      516.92      510.55    114.61 o
 -10   1   5     3479.29     3919.63    342.73 o
  -9   1   5      146.66       93.63     82.65 o
  -8   1   5     6478.23     6372.38    314.42 o
  -7   1   5     2806.32     2612.99    167.45 o
  -6   1   5     3069.67     3192.50    147.82 o
  -5   1   5    14913.06    14697.49    458.17 o
  -4   1   5      523.62      586.22     48.27 o
  -3   1   5     9211.18     9222.77    229.78 o
  -2   1   5    10088.96     9940.92    240.18 o
  -1   1   5       23.13       24.42     13.70 o
   0   1   5    24587.13    24744.74    607.86 o
   1   1   5      383.68      491.26     31.25 o
   2   1   5    10513.24    10909.01    211.92 o
   3   1   5    10441.13    10354.26    269.92 o
   4   1   5     1532.09     1548.85     67.86 o
   5   1   5    10615.33     9793.52    270.05 o
   6   1   5     5159.46     5330.47    196.60 o
   7   1   5     5961.75     5571.31    374.44 o
   8   1   5     9408.67     9797.30    568.60 o
   9   1   5      377.52      311.95     70.99 o
  10   1   5     3454.86     3440.39    262.21 o
  11   1   5     2047.75     2317.77    187.42 o
  12   1   5      971.97      759.23    248.32 o
  13   1   5     4217.20     4362.83    391.89 o
  14   1   5      165.23      269.34    138.23 o
 -11   2   5      154.38       99.32     78.99 o
 -10   2   5      121.38      144.06     73.90 o
  -9   2   5     2678.99     2633.50    349.14 o
  -8   2   5       50.92       65.32     52.37 o
  -7   2   5     8551.46     8658.73    314.41 o
  -6   2   5    10208.09     9969.70    340.76 o
  -5   2   5      246.73      230.58     43.25 o
  -4   2   5    14776.78    13791.25    427.67 o
  -3   2   5     5009.08     5061.49    142.23 o
  -2   2   5     3146.25     3151.95    111.77 o
  -1   2   5    24053.02    23956.24    593.98 o
   0   2   5     7739.11     8122.70    250.32 o
   1   2   5     7054.54     6791.95    184.70 o
   2   2   5     1806.27     1646.33     43.72 o
   3   2   5      440.88      489.02     21.13 o
   4   2   5    14042.86    14110.33    314.73 o
   5   2   5     2558.72     2861.74     93.28 o
   6   2   5     7283.45     7447.03    271.82 o
   7   2   5    10207.89    10892.54    435.31 o
   8   2   5     3380.20     3600.72    196.97 o
   9   2   5    13388.31    13609.82    547.32 o
  10   2   5       14.14       -8.37     38.83 o
  11   2   5     2114.64     2235.98    181.41 o
  12   2   5     3735.89     4050.34    256.16 o
  13   2   5        2.40       10.99     64.92 o
  14   2   5     2475.21     1886.90    687.95 o
 -11   3   5     2174.05     2272.97    295.70 o
 -10   3   5     1872.56     1768.44    178.49 o
  -9   3   5       79.15       33.41     68.05 o
  -8   3   5     1949.27     1866.54    171.36 o
  -7   3   5     1392.79     1349.30    105.65 o
  -6   3   5     2688.13     2574.31    161.47 o
  -5   3   5    13178.64    13235.05    422.28 o
  -4   3   5      828.95      794.09     65.92 o
  -3   3   5    13813.55    13156.38    353.07 o
  -2   3   5     4153.04     4004.25    129.33 o
  -1   3   5     6120.75     6541.05    165.44 o
   0   3   5    12126.33    12134.34    280.63 o
   1   3   5     9046.72     9731.37    224.91 o
   2   3   5     4352.13     4293.70     92.13 o
   3   3   5    14297.72    14827.91    253.98 o
   4   3   5      151.14      160.28     15.99 o
   5   3   5     5024.03     4715.71    146.88 o
   6   3   5     1411.64     1310.70     77.38 o
   7   3   5     2149.25     2188.20    172.31 o
   8   3   5    18432.78    19077.73    710.08 o
   9   3   5     2095.89     2046.32    152.04 o
  10   3   5     6319.32     5749.35    288.71 o
  11   3   5      278.50      351.51     79.71 o
  12   3   5     1001.01      978.29    156.40 o
  13   3   5     4182.62     4833.86    419.68 o
  14   3   5      322.80      211.76     93.74 o
 -11   4   5     1717.99     1844.74    275.04 o
 -10   4   5      177.50      266.49    118.28 o
  -8   4   5     1157.48     1113.48    328.83 o
  -7   4   5     1885.26     2046.97    159.80 o
  -6   4   5     4168.70     4420.41    230.29 o
  -5   4   5     2457.03     2540.88    125.79 o
  -4   4   5     7379.55     7127.74    217.96 o
  -3   4   5      434.09      433.08     54.61 o
  -2   4   5      633.42      524.96     42.89 o
  -1   4   5    10791.10    10806.29    256.76 o
   0   4   5       44.53       53.39     14.97 o
   1   4   5    20111.30    20526.93    445.01 o
   2   4   5      207.34      172.09     16.70 o
   3   4   5     6697.38     7237.57    144.05 o
   4   4   5    15733.75    16940.92    344.22 o
   5   4   5     3014.39     3341.61    111.56 o
   6   4   5     7644.68     7343.67    212.47 o
   7   4   5     2873.34     2678.08    106.20 o
   8   4   5     2344.97     2381.68    119.48 o
   9   4   5     3658.15     3665.24    163.49 o
  10   4   5     2796.84     2984.11    151.00 o
  11   4   5     3851.55     4229.57    244.33 o
  12   4   5     4474.05     4560.03    265.31 o
  13   4   5       18.56        2.33     61.53 o
  14   4   5     1643.87     1714.05    187.87 o
 -10   5   5     2253.39     2438.99    296.41 o
  -9   5   5        6.27       39.19     78.38 o
  -8   5   5     2672.67     2517.37    266.49 o
  -7   5   5     3274.63     3282.91    199.29 o
  -6   5   5      610.91      551.12     68.94 o
  -5   5   5     7989.03     8124.57    373.72 o
  -4   5   5       12.20        9.62     22.19 o
  -3   5   5    11829.03    11404.54    468.87 o
  -2   5   5     6121.80     5927.47    177.75 o
  -1   5   5      120.32      185.34     29.18 o
   0   5   5    17815.68    17763.76    360.12 o
   1   5   5     8861.73     9109.75    210.44 o
   2   5   5    18415.20    19461.05    356.85 o
   3   5   5    18396.51    19142.39    326.76 o
   4   5   5        2.07       -3.37      9.82 o
   5   5   5     6757.57     6284.02    178.31 o
   6   5   5     5030.92     5390.99    163.67 o
   7   5   5     6347.27     6534.34    228.76 o
   8   5   5     5427.68     4880.30    520.50 o
   9   5   5        3.84       -6.34     24.27 o
  10   5   5     5758.83     6139.67    241.17 o
  11   5   5     2558.07     1818.70    559.34 o
  12   5   5      345.50      352.67     99.04 o
  13   5   5     3183.57     3461.68    233.92 o
  14   5   5      215.07      268.62    152.48 o
 -10   6   5      285.52       63.42     93.34 o
  -9   6   5     4099.24     4000.86    354.84 o
  -8   6   5     1363.07     1081.62    188.11 o
  -7   6   5     1371.94     1545.21    146.33 o
  -6   6   5     2183.01     2154.63    154.36 o
  -5   6   5     3051.46     3302.51    134.58 o
  -4   6   5    17932.37    18631.80    495.25 o
  -3   6   5     4943.58     5402.18    173.04 o
  -2   6   5     4660.60     4837.06    152.41 o
  -1   6   5     4808.51     4597.63    139.72 o
   0   6   5     1089.57     1292.35     49.41 o
   1   6   5     3698.37     3292.33     95.22 o
   2   6   5    20200.68    21436.35    456.17 o
   3   6   5     1890.67     1969.63     46.48 o
   4   6   5     6293.23     5998.01    124.33 o
   5   6   5       74.60       58.26     15.31 o
   6   6   5     6497.54     6888.86    174.80 o
   7   6   5     6077.84     6357.58    190.15 o
   8   6   5      847.62      987.30     71.62 o
   9   6   5     7006.80     7126.68    255.79 o
  10   6   5     1340.30     1548.81    132.44 o
  11   6   5     1903.26     1909.68    157.24 o
  12   6   5     2884.66     2601.91    239.05 o
  13   6   5        2.39       74.10    105.45 o
  14   6   5     2582.12     2577.94    328.48 o
 -10   7   5     2254.40     2311.45    297.13 o
  -9   7   5      138.27      194.52    105.45 o
  -8   7   5     6147.97     6330.13    461.01 o
  -7   7   5       47.95       59.17     51.09 o
  -6   7   5     3641.99     3422.42    203.78 o
  -5   7   5    10283.87    10216.10    348.68 o
  -4   7   5       53.42       26.26     22.94 o
  -3   7   5     6736.35     6781.99    184.37 o
  -2   7   5     3630.63     3353.32    104.90 o
  -1   7   5      255.73      282.32     27.58 o
   0   7   5    15953.68    16203.38    402.66 o
   1   7   5      886.38     1008.85     42.28 o
   2   7   5     5914.89     6103.22    167.60 o
   3   7   5     7471.55     7623.48    203.49 o
   4   7   5       23.99       20.93     12.63 o
   5   7   5     9160.86     9326.23    243.08 o
   6   7   5     2849.36     2953.12     87.67 o
   7   7   5     4656.20     4600.53    222.12 o
   8   7   5     9401.08    10227.86    326.84 o
   9   7   5       35.14       12.78     36.41 o
  10   7   5     1853.48     1817.51    139.89 o
  11   7   5     2273.01     2111.23    242.97 o
  12   7   5      655.68      539.39    156.76 o
  13   7   5     3761.55     3665.97    361.25 o
  -9   8   5     3065.59     2928.50    323.49 o
  -8   8   5      117.69      132.53     89.07 o
  -7   8   5     2484.61     2430.42    184.81 o
  -6   8   5     4084.91     3671.33    371.24 o
  -5   8   5       68.25       84.68     40.53 o
  -4   8   5     3938.93     3798.79    139.81 o
  -3   8   5      624.22      589.61     46.75 o
  -2   8   5     1626.54     1490.61     64.03 o
  -1   8   5     8705.50     8738.07    238.19 o
   0   8   5      402.44      381.70     35.51 o
   1   8   5    10263.17    10799.44    245.30 o
   2   8   5     8914.17     9353.25    212.51 o
   3   8   5     4013.22     4141.59    123.78 o
   4   8   5    11967.17    12293.64    308.52 o
   5   8   5      972.04      976.75     47.04 o
   6   8   5     4715.72     4619.10    167.40 o
   7   8   5     7428.41     7908.69    251.87 o
   8   8   5      732.10      805.92     78.41 o
   9   8   5     5515.74     5922.56    405.43 o
  10   8   5       86.58      140.37     84.08 o
  11   8   5     1588.16     1658.77    217.32 o
  12   8   5     2212.70     2540.89    286.44 o
  13   8   5       53.29      -16.39     96.19 o
  -8   9   5     1469.38     1617.58    178.13 o
  -7   9   5     1000.77     1134.85    108.70 o
  -6   9   5      198.37      203.08     54.05 o
  -5   9   5     7217.07     7110.27    266.38 o
  -4   9   5     1615.57     1624.77    106.94 o
  -3   9   5     3051.31     3031.11    183.73 o
  -2   9   5     2439.53     2424.31    100.80 o
  -1   9   5      438.51      463.66     43.99 o
   0   9   5     6653.16     6713.51    167.88 o
   1   9   5      860.24      841.68     47.76 o
   2   9   5     6634.62     6040.79    333.13 o
   3   9   5     6065.08     6272.84    174.95 o
   4   9   5      144.06      144.25     24.24 o
   5   9   5     4887.68     5068.01    135.01 o
   6   9   5     1982.87     2194.94     99.88 o
   7   9   5     1380.81     1342.41    100.76 o
   8   9   5     9656.40     9939.81    584.99 o
   9   9   5      106.24      166.73     76.95 o
  10   9   5     3585.07     3680.94    303.54 o
  11   9   5     1487.35     1384.45    197.37 o
  12   9   5      109.87      146.78     99.75 o
  13   9   5     1887.09     1346.68    223.02 o
  -8  10   5      155.48       54.36     64.34 o
  -7  10   5     1551.16     1401.50    149.51 o
  -6  10   5     2515.05     2451.94    149.65 o
  -5  10   5       21.55      -13.29     32.30 o
  -4  10   5     5574.71     5182.72    256.17 o
  -3  10   5     1480.66     1457.39     97.80 o
  -2  10   5     1536.19     1629.48    120.61 o
  -1  10   5     3876.77     4026.14    138.11 o
   0  10   5      393.38      370.92     38.82 o
   1  10   5    10659.28    10664.63    298.97 o
   2  10   5     2214.20     2140.68     80.33 o
   3  10   5      586.61      598.07     39.27 o
   4  10   5     8728.96     9154.68    244.87 o
   5  10   5     5193.51     5247.45    139.01 o
   6  10   5     2436.74     2294.29    102.85 o
   7  10   5     4152.00     3998.16    192.39 o
   8  10   5      246.63      143.22     70.54 o
   9  10   5     4969.86     5090.32    361.97 o
  10  10   5     1324.32     1411.52    185.97 o
  11  10   5     1254.19     1236.95    188.11 o
  12  10   5     1386.88     1146.46    200.93 o
  -7  11   5     1470.69     1564.35    164.95 o
  -6  11   5     1445.46     1608.64    153.91 o
  -5  11   5     3029.35     3070.00    161.83 o
  -4  11   5      277.01      245.99     53.77 o
  -3  11   5     2566.97     2646.43    136.05 o
  -2  11   5     3863.30     3898.58    164.79 o
  -1  11   5      375.60      374.43     49.88 o
   0  11   5     5573.95     4862.91    329.00 o
   1  11   5     3876.17     4076.32    132.14 o
   2  11   5     5300.58     5419.62    159.77 o
   3  11   5    19055.82    19211.60    476.02 o
   4  11   5      649.97      606.28     41.61 o
   5  11   5      579.63      610.69     43.78 o
   6  11   5      400.18      521.89     48.22 o
   7  11   5     1104.24     1074.50    129.68 o
   8  11   5     4586.13     4094.20    295.70 o
   9  11   5       39.07       44.18     63.42 o
  11  11   5     2079.17     1120.10    178.85 o
  12  11   5      277.18      573.59    159.61 o
  -6  12   5     1553.04     1703.69    135.88 o
  -5  12   5      249.83      343.09     68.93 o
  -4  12   5     2728.89     2940.06    154.17 o
  -3  12   5     1564.83     1632.69    140.47 o
  -2  12   5     1014.30      999.62     97.90 o
  -1  12   5     3549.63     3670.66    156.08 o
   0  12   5      243.74      235.95     41.49 o
   1  12   5     3963.93     4055.36    153.62 o
   2  12   5    11526.87    11711.89    360.37 o
   3  12   5     1852.70     1689.94     69.59 o
   4  12   5     2513.36     2714.14     95.73 o
   5  12   5      106.84      130.25     26.35 o
   6  12   5     2820.83     2722.12    172.79 o
   7  12   5     4087.68     2934.20    226.58 o
   8  12   5       25.35       63.42     59.14 o
   9  12   5     4656.77     4818.85    347.72 o
  10  12   5     1606.74     1564.72    194.52 o
  11  12   5     1184.74     1207.74    185.97 o
  -5  13   5     2358.97     1902.21    300.18 o
  -4  13   5      256.46      242.87     59.21 o
  -3  13   5     1251.32     1297.25    104.20 o
  -2  13   5     2888.96     2905.17    155.47 o
  -1  13   5      162.40      103.42     40.26 o
   0  13   5     3025.56     3065.05    135.85 o
   1  13   5      534.74      520.94     67.70 o
   2  13   5     1391.31     1332.20     76.02 o
   3  13   5     3171.79     3228.11    126.39 o
   4  13   5        3.68       -7.26     21.63 o
   5  13   5     5778.50     5494.05    206.47 o
   6  13   5     1860.38     1809.12    161.03 o
   7  13   5     1036.12     1234.82    139.66 o
   8  13   5     3011.51     2251.60    207.35 o
   9  13   5      775.27      721.08    133.24 o
  10  13   5     1702.38     1926.68    215.90 o
  -3  14   5     1261.62     1194.82    104.62 o
  -2  14   5     1028.90     1140.35     96.66 o
  -1  14   5     3879.11     3864.96    169.24 o
   0  14   5      169.09      179.92     43.18 o
   1  14   5     2762.94     2863.68    127.63 o
   2  14   5     1621.33     1773.46     91.19 o
   3  14   5      622.18      603.15     51.17 o
   4  14   5     2705.94     2628.17    146.96 o
   5  14   5      123.13      121.38     54.15 o
   6  14   5     1202.57     1392.29    138.23 o
   7  14   5     4702.26     4631.45    315.65 o
   8  14   5      132.63      133.96     78.38 o
   9  14   5     2681.61     2855.11    251.52 o
  -1  15   5       66.24       28.68     40.76 o
   0  15   5     4129.73     4283.83    177.26 o
   1  15   5      960.65      928.86    184.55 o
   2  15   5      881.20      857.02    198.80 o
   3  15   5     3087.31     3062.19    168.58 o
   4  15   5       21.24       57.32     43.43 o
   5  15   5     2690.32     2673.01    192.03 o
   6  15   5     2659.22     3113.05    220.88 o
   7  15   5      628.59      802.31    116.14 o
  -4 -12   6      147.00       59.14     79.80 o
  -3 -12   6      365.18      366.24     96.90 o
  -2 -12   6     2298.01     1780.62    176.71 o
  -1 -12   6       11.30       66.27     69.12 o
   0 -12   6     1748.95     2004.19    127.73 o
   1 -12   6      290.49      328.34     65.20 o
   2 -12   6      912.75     1024.47     89.29 o
   3 -12   6     1896.64     1831.88    153.34 o
  -6 -11   6     2366.91     2347.08    232.29 o
  -5 -11   6        4.84      -49.16     61.99 o
  -4 -11   6     2636.13     2739.68    235.14 o
  -3 -11   6      631.10      689.02     75.47 o
  -2 -11   6      325.41      354.10     58.94 o
  -1 -11   6     2588.09     2535.23    141.91 o
   0 -11   6      466.72      485.31     65.80 o
   1 -11   6     2950.41     2988.48    141.09 o
   2 -11   6     2293.44     2656.92    135.47 o
   3 -11   6       16.18      -31.07     41.29 o
   4 -11   6     2518.13     2350.93    164.91 o
   5 -11   6      551.74      569.23    104.39 o
  -7 -10   6     2542.46     2811.65    267.91 o
  -6 -10   6        1.95        6.41     63.42 o
  -5 -10   6     2279.28     2574.37    227.30 o
  -4 -10   6      554.09      420.39    100.47 o
  -3 -10   6     2210.71     2044.96    184.55 o
  -2 -10   6     3064.91     3101.81    157.88 o
  -1 -10   6        1.50      -14.39     30.29 o
   0 -10   6     3173.76     2699.65    424.31 o
   1 -10   6     1083.27     1014.43     79.30 o
   2 -10   6     2664.79     2512.22    156.41 o
   3 -10   6     3780.94     4159.61    215.90 o
   4 -10   6      351.04      370.34     74.27 o
   5 -10   6     2664.10     2328.65    168.03 o
   6 -10   6     3654.16     3692.83    217.26 o
   7 -10   6      766.65      682.30    148.92 o
  -8  -9   6      874.44      757.42    165.31 o
  -7  -9   6      593.53      705.41    143.93 o
  -6  -9   6     3718.54     3602.56    297.84 o
  -5  -9   6      421.29      328.48     94.05 o
  -4  -9   6     2497.69     1977.99    188.82 o
  -3  -9   6     1240.31     1114.40    134.67 o
  -2  -9   6      624.47      610.64     97.62 o
  -1  -9   6     4053.46     3745.94    180.46 o
   0  -9   6      618.02      587.13     66.14 o
   1  -9   6     1253.77     1325.87     84.95 o
   2  -9   6     1136.20     1357.48     89.30 o
   3  -9   6       25.16       22.69     36.97 o
   4  -9   6     2617.84     2678.32    291.78 o
   5  -9   6      944.25      927.70    106.01 o
   6  -9   6     2156.86     2183.90    164.59 o
   7  -9   6     3234.23     3132.24    197.30 o
   8  -9   6       75.46       38.72     57.41 o
  -9  -8   6      374.85      262.21    128.97 o
  -8  -8   6     2329.20     2333.54    258.65 o
  -7  -8   6     2899.46     2762.48    260.07 o
  -6  -8   6      336.77      404.72    112.58 o
  -5  -8   6     5587.66     5485.78    376.22 o
  -4  -8   6     1476.63     1263.32    148.21 o
  -3  -8   6      547.49      822.97    114.00 o
  -2  -8   6     3159.56     3175.66    279.67 o
  -1  -8   6        8.83       -3.95     23.64 o
   0  -8   6     6416.68     6547.56    221.63 o
   1  -8   6     6051.48     6519.21    195.18 o
   2  -8   6      133.85      113.04     41.09 o
   3  -8   6     1037.62     1003.90     94.97 o
   4  -8   6     2207.86     2152.76    141.98 o
   5  -8   6     5275.50     5237.67    249.65 o
   6  -8   6     4071.46     4190.89    221.54 o
   7  -8   6      581.75      425.81     85.58 o
   8  -8   6     2970.54     3005.74    197.71 o
   9  -8   6      186.70      215.03     74.53 o
  -9  -7   6     2907.87     2708.33    294.28 o
  -8  -7   6      629.35      793.05    165.31 o
  -7  -7   6     2563.85     2477.47    242.26 o
  -6  -7   6     7059.85     6414.20    438.92 o
  -5  -7   6      243.24      234.42     84.79 o
  -4  -7   6     2707.04     2567.96    216.61 o
  -3  -7   6     2422.35     2567.96    206.28 o
  -2  -7   6      131.04       77.09     50.59 o
  -1  -7   6     5389.05     5935.78    254.32 o
   0  -7   6     2180.14     2274.22    100.76 o
   1  -7   6     1462.40     1474.59     83.07 o
   2  -7   6     6771.35     6746.78    201.46 o
   3  -7   6      735.62      719.00     65.65 o
   4  -7   6     4265.38     4486.92    215.30 o
   5  -7   6      525.06      497.41     74.63 o
   6  -7   6     1401.39     1296.88    115.20 o
   7  -7   6     6166.83     6578.89    301.39 o
   8  -7   6       33.24       72.32     45.85 o
   9  -7   6     1763.07     1861.33    157.48 o
  10  -7   6      808.38      715.58    111.72 o
 -10  -6   6     2907.77     3128.72    337.74 o
  -9  -6   6      208.23      159.61    106.17 o
  -8  -6   6     1718.77     1885.36    233.00 o
  -7  -6   6     6060.42     6340.81    450.32 o
  -6  -6   6       11.53      -14.25     48.45 o
  -5  -6   6     7461.56     7418.16    473.12 o
  -4  -6   6       44.51       28.62     33.49 o
  -3  -6   6       98.21       57.07     41.47 o
  -2  -6   6     2568.16     2719.22     94.69 o
  -1  -6   6      262.31      217.09     27.37 o
   0  -6   6     8746.50     8813.31    240.03 o
   1  -6   6     2662.59     2934.76     93.23 o
   2  -6   6     1013.85     1083.17     54.66 o
   3  -6   6     9569.93     9565.93    371.45 o
   4  -6   6      721.74      697.70     48.92 o
   5  -6   6     7466.17     7708.92    316.54 o
   6  -6   6     1986.42     2073.43    136.44 o
   7  -6   6       96.55       40.23     43.11 o
   8  -6   6     3762.76     4115.22    220.43 o
   9  -6   6      913.93      888.66    110.26 o
  10  -6   6      691.48      668.22    100.69 o
  11  -6   6     2020.59     2124.03    174.05 o
 -10  -5   6      151.86      213.76    123.27 o
  -9  -5   6     3100.05     2969.83    299.98 o
  -8  -5   6     1116.69      850.76    168.87 o
  -7  -5   6     1298.51     1137.91    175.28 o
  -6  -5   6     5696.81     5828.34    367.31 o
  -5  -5   6     1523.92     1511.45    109.85 o
  -4  -5   6     7578.59     7865.58    261.70 o
  -3  -5   6     4778.41     5106.81    156.57 o
  -2  -5   6        8.28        0.65     17.85 o
  -1  -5   6     4691.15     4705.01    141.67 o
   0  -5   6      721.34      624.90     41.92 o
   1  -5   6     7761.62     7691.66    188.75 o
   2  -5   6     8453.68     8558.58    189.58 o
   3  -5   6       46.84       95.61     23.38 o
   4  -5   6     8273.84     8738.07    244.45 o
   5  -5   6       41.39       18.04     21.07 o
   6  -5   6     1218.93     1340.62     77.71 o
   7  -5   6     9946.96    10073.27    399.61 o
   8  -5   6       79.13       26.04     43.41 o
   9  -5   6     4588.55     4306.29    226.66 o
  10  -5   6     1526.81     1466.80    136.28 o
  11  -5   6      309.13      188.35     71.57 o
  12  -5   6     1955.78     1900.74    171.99 o
 -11  -4   6      604.56      634.15    189.53 o
 -10  -4   6     3192.46     4120.57    380.49 o
  -9  -4   6      546.04      754.57    172.43 o
  -8  -4   6     2485.27     2398.23    169.61 o
  -7  -4   6     3791.39     4036.49    290.00 o
  -6  -4   6     1044.78     1221.64    108.97 o
  -5  -4   6     6404.82     6644.64    237.10 o
  -4  -4   6     3073.94     2886.99    126.26 o
  -3  -4   6     1448.96     1425.82     77.87 o
  -2  -4   6    10441.17    11378.63    298.30 o
  -1  -4   6      482.05      504.61     31.20 o
   0  -4   6     6038.74     6173.19    171.40 o
   1  -4   6     2994.20     2729.91     75.23 o
   2  -4   6      907.64      880.30     39.19 o
   3  -4   6     9153.21     9164.34    220.30 o
   4  -4   6      707.68      710.23     48.32 o
   5  -4   6      574.73      467.62     99.54 o
   6  -4   6     1982.58     2201.88    122.08 o
   7  -4   6     1102.51     1207.77     76.65 o
   8  -4   6     7520.87     7733.24    477.04 o
   9  -4   6      833.85      990.67    103.74 o
  10  -4   6     2254.79     2273.92    162.63 o
  11  -4   6     1806.59     2104.96    163.58 o
  12  -4   6      562.46      483.35     93.61 o
 -11  -3   6     2113.88     2178.21    305.68 o
 -10  -3   6      123.64      127.54    104.74 o
  -9  -3   6     3027.66     3330.86    213.05 o
  -8  -3   6     2349.25     2463.72    170.21 o
  -7  -3   6      109.78      166.95     56.42 o
  -6  -3   6     1236.38     1339.38     93.26 o
  -5  -3   6      939.46     1035.82     78.62 o
  -4  -3   6     3470.80     3116.83    161.64 o
  -3  -3   6     9308.63     9660.25    304.35 o
  -2  -3   6      515.51      516.85     48.75 o
  -1  -3   6    13866.01    14484.13    329.17 o
   0  -3   6     5343.43     5324.50    284.78 o
   1  -3   6      948.44      855.98     37.76 o
   2  -3   6     9904.26    10006.11    212.35 o
   3  -3   6       91.40       63.14     15.88 o
   4  -3   6    10747.97    11014.37    289.72 o
   5  -3   6     1055.76     1052.92     60.22 o
   6  -3   6     1410.72     1555.86     98.11 o
   7  -3   6     1520.18     1397.72     79.22 o
   8  -3   6      196.40      222.80     84.26 o
   9  -3   6     8249.47     8560.87    300.83 o
  10  -3   6     2444.40     2320.40    159.20 o
  11  -3   6     2017.13     1979.72    156.07 o
  12  -3   6     4004.19     4204.07    241.39 o
  13  -3   6     1159.23     1268.83    145.97 o
 -11  -2   6      453.61      516.59    178.13 o
 -10  -2   6     1382.68     1879.67    175.27 o
  -9  -2   6     1398.39     1541.77    159.96 o
  -8  -2   6     2415.82     2435.21    170.83 o
  -7  -2   6     4339.61     4646.19    241.71 o
  -6  -2   6       78.44       51.62     35.83 o
  -5  -2   6     4003.60     4280.47    173.56 o
  -4  -2   6     3308.65     3221.99    134.17 o
  -3  -2   6     9287.34     9164.20    292.79 o
  -2  -2   6    16166.11    16545.65    489.52 o
  -1  -2   6       41.77       18.54     13.32 o
   0  -2   6     9003.68     9294.21    245.98 o
   1  -2   6    10424.95    10508.37    274.92 o
   2  -2   6      155.11      135.76     18.36 o
   3  -2   6     1935.01     1525.78     52.07 o
   4  -2   6      397.72      381.83     43.81 o
   5  -2   6    10783.07    11189.28    297.38 o
   6  -2   6     6129.00     6290.53    200.15 o
   7  -2   6       87.23       68.83     35.34 o
   8  -2   6     1946.05     1689.99    169.93 o
   9  -2   6     1623.91     1750.69    223.02 o
  10  -2   6     1580.93     1754.64    164.67 o
  11  -2   6     6675.87     6546.73    490.93 o
  12  -2   6       65.50       83.37     91.92 o
  13  -2   6     1249.84     1638.11    275.75 o
 -11  -1   6      811.25     1042.13    152.92 o
 -10  -1   6      197.86      240.38     77.89 o
  -9  -1   6     5866.56     6291.87    322.18 o
  -8  -1   6     3716.01     3250.09    213.40 o
  -7  -1   6      216.35      196.92     58.79 o
  -6  -1   6     7873.66     3806.34    306.39 o
  -5  -1   6       14.81       15.05     22.88 o
  -4  -1   6     6767.91     6809.28    234.75 o
  -3  -1   6     5055.51     5144.77    160.40 o
  -2  -1   6     2791.30     3364.94    112.77 o
  -1  -1   6    26159.74    27163.07    670.10 o
   0  -1   6     5144.83     5513.12    141.89 o
   1  -1   6     3506.08     3453.48     99.28 o
   2  -1   6     3408.59     3115.88     80.86 o
   3  -1   6     1905.85     2208.75     57.01 o
   4  -1   6    19904.44    21051.88    508.19 o
   5  -1   6     4316.58     4436.61    189.44 o
   6  -1   6     2795.52     2785.29    103.10 o
   7  -1   6     9031.41     7259.84   1119.39 o
   8  -1   6      101.70       57.72     43.83 o
   9  -1   6     3124.27     3366.53    207.27 o
  10  -1   6     4883.17     2017.89    238.70 o
  11  -1   6      881.08      770.23    122.53 o
  12  -1   6     3843.57     3767.15    353.42 o
  13  -1   6      261.42      304.25    142.51 o
 -11   0   6       99.32       45.26     71.89 o
 -10   0   6     1457.66     1225.25    150.61 o
  -9   0   6       43.87      103.20     64.52 o
  -8   0   6     2906.72     3126.62    199.12 o
  -7   0   6     3492.79     3573.41    206.54 o
  -6   0   6      242.84      160.49     84.94 o
  -5   0   6     9009.37     9201.58    311.87 o
  -4   0   6     2687.85     2417.18    128.14 o
  -3   0   6     1708.46     1784.27     77.33 o
  -2   0   6    15898.02    15560.81    463.92 o
  -1   0   6     3361.06     3690.89    106.53 o
   0   0   6    14771.32    13834.53    572.94 o
   1   0   6    11859.30    12294.20    286.06 o
   2   0   6       68.83       64.00     11.54 o
   3   0   6     6871.70     6429.81    184.60 o
   4   0   6      563.14      561.70     31.00 o
   5   0   6    13532.59    14190.81    325.33 o
   6   0   6     3281.28     2995.73    118.14 o
   7   0   6        7.44        8.55     29.71 o
   8   0   6     4943.45     5171.41    260.24 o
   9   0   6     4481.72     4455.39    244.94 o
  10   0   6     5635.68     5655.28    296.75 o
  11   0   6     5474.16     5274.28    295.43 o
  12   0   6      124.64        5.69     65.55 o
  13   0   6     2628.37     3522.75    366.95 o
  14   0   6     1689.30     1361.65    258.65 o
 -11   1   6     1086.36     1151.71    161.85 o
 -10   1   6      900.30     1031.40    145.74 o
  -9   1   6      733.09      866.69    124.44 o
  -8   1   6     2285.55     2495.60    186.17 o
  -7   1   6     3817.05     3367.94    201.89 o
  -6   1   6     8803.58     8968.71    315.34 o
  -5   1   6      892.64     1034.91     80.29 o
  -4   1   6     3715.70     3291.91    141.09 o
  -3   1   6     5241.95     4981.67    201.27 o
  -2   1   6     1751.27     1770.93     67.01 o
  -1   1   6    22303.53    22329.38    559.16 o
   0   1   6     4147.02     4192.39    115.59 o
   1   1   6     6629.73     6764.06    198.15 o
   2   1   6    10664.94    10745.31    251.16 o
   3   1   6     1045.74     1301.27     67.99 o
   4   1   6     5177.46     4836.62    135.14 o
   5   1   6     1834.61     1540.95     65.18 o
   6   1   6     1339.44     1312.32     96.77 o
   7   1   6     8174.82     8147.17    347.94 o
   8   1   6      986.36      884.43    102.03 o
   9   1   6     1078.72     1051.25    115.61 o
  10   1   6     1138.77     1209.62    131.77 o
  11   1   6     2184.76     2408.12    191.20 o
  12   1   6     4622.64     4624.32    513.38 o
  13   1   6      410.51      441.90    109.73 o
  14   1   6     1416.90     1248.35    240.12 o
 -11   2   6      810.52      563.61    166.02 o
 -10   2   6     1344.66     1283.49    158.83 o
  -9   2   6     2660.64     3156.76    311.73 o
  -8   2   6       97.60      108.31     58.66 o
  -7   2   6     2579.48     2666.22    143.93 o
  -6   2   6       54.11      114.11     55.62 o
  -5   2   6     9281.46     8867.42    305.64 o
  -4   2   6     7183.59     7318.53    307.43 o
  -3   2   6      339.29      300.48     43.27 o
  -2   2   6     7060.49     6310.96    287.93 o
  -1   2   6      934.15     1003.58     47.30 o
   0   2   6    29034.20    30265.84    744.93 o
   1   2   6     1478.14     1281.04     50.00 o
   2   2   6     1476.21     1606.78     52.80 o
   3   2   6    12872.07    13338.70    282.94 o
   4   2   6     5712.02     6066.05    159.18 o
   5   2   6     1329.15     1304.52     58.95 o
   6   2   6     7849.58     7930.93    232.42 o
   7   2   6        0.86      -16.86     18.44 o
   8   2   6    13728.77    13607.48    536.87 o
   9   2   6     1761.45     1937.57    151.13 o
  10   2   6     3710.92     3814.69    226.48 o
  11   2   6     1866.30     2025.01    240.12 o
  12   2   6      227.77      218.89     79.60 o
  13   2   6     4319.76     4896.05    302.20 o
  14   2   6     2149.29     2132.88    213.91 o
 -11   3   6     3875.67     3941.01    371.94 o
 -10   3   6       59.48      241.55    112.58 o
  -9   3   6      703.79      756.91    121.05 o
  -8   3   6     1523.57     1422.21    203.78 o
  -7   3   6       12.11       14.62     33.47 o
  -6   3   6     8773.22     8880.99    316.97 o
  -5   3   6     1388.05     1382.35     94.60 o
  -4   3   6     6834.31     6701.26    240.47 o
  -3   3   6     9400.10     8819.99    883.83 o
  -2   3   6      312.29      344.27     37.23 o
  -1   3   6    18178.95    18136.51    415.65 o
   0   3   6      159.58      162.56     21.24 o
   1   3   6     6165.72     5957.07    152.52 o
   2   3   6    16984.27    17468.56    378.14 o
   3   3   6      506.25      485.63     24.40 o
   4   3   6     8379.11     8196.66    293.82 o
   5   3   6    11362.06    12194.75    279.83 o
   6   3   6      726.73      701.16     52.70 o
   7   3   6     4490.55     4404.21    152.47 o
   8   3   6     1622.90     1870.64    108.40 o
   9   3   6     4955.33     5026.94    208.73 o
  10   3   6     8121.69     8683.83    394.81 o
  11   3   6     2570.79     2319.50    281.81 o
  12   3   6     3411.52     3945.36    252.16 o
  13   3   6      260.88      239.37     93.71 o
  14   3   6       51.53        2.00     74.10 o
 -10   4   6     2938.65     3082.41    329.19 o
  -9   4   6      548.16      820.84    175.28 o
  -8   4   6      901.18      746.53    114.82 o
  -7   4   6     3062.63     2804.78    183.39 o
  -6   4   6      263.22      284.24     54.31 o
  -5   4   6     9110.11     8724.71    332.81 o
  -4   4   6     5280.45     5261.63    200.90 o
  -3   4   6      880.12      834.88     58.65 o
  -2   4   6     9242.72     8937.64    405.10 o
  -1   4   6     1508.19     1391.26     64.34 o
   0   4   6     7882.59     7846.18    194.26 o
   1   4   6    13579.88    14114.02    290.59 o
   2   4   6     1726.92     1723.05     48.87 o
   3   4   6    14612.79    14882.19    244.94 o
   4   4   6     6205.33     6757.09    151.94 o
   5   4   6      359.17      311.53     44.02 o
   6   4   6     5427.94     5355.23    168.04 o
   7   4   6      541.02      572.93     51.14 o
   8   4   6     8794.14     8839.88    367.60 o
   9   4   6     1180.18     1098.33    131.75 o
  10   4   6      787.76      890.44     87.24 o
  11   4   6    11915.58    11878.18    510.60 o
  12   4   6       46.58       52.67     57.11 o
  13   4   6     2494.21     2683.75    217.48 o
  14   4   6      487.12      649.60    133.71 o
 -10   5   6      136.53      112.58     94.77 o
  -9   5   6      894.41      998.26    193.81 o
  -8   5   6     3805.96     3610.39    322.78 o
  -7   5   6       22.95       12.42     37.51 o
  -6   5   6     3543.33     3752.64    175.91 o
  -5   5   6      146.34      195.21     44.83 o
  -4   5   6     8086.11     7844.90    241.56 o
  -3   5   6     9363.93     9235.22    268.10 o
  -2   5   6      733.40      839.16     54.75 o
  -1   5   6    13098.37    12886.35    341.78 o
   0   5   6     1661.82     1389.31     84.95 o
   1   5   6     5765.36     5989.70    166.76 o
   2   5   6    18352.86    19209.80    381.90 o
   3   5   6     4489.59     4748.92    120.68 o
   4   5   6     9061.83     9076.25    181.14 o
   5   5   6     3925.09     3934.24    128.58 o
   6   5   6     3201.62     3268.50    135.46 o
   7   5   6     6770.09     6515.06    290.54 o
   8   5   6      163.04      142.40     31.93 o
   9   5   6     3231.59     3213.62    150.02 o
  10   5   6     4260.10     4341.82    190.66 o
  11   5   6      183.60      175.43     66.20 o
  12   5   6     3655.84     3608.05    231.99 o
  13   5   6      636.58      628.85    118.46 o
  14   5   6     2055.37     2548.72    336.31 o
 -10   6   6     1524.37     1134.35    223.02 o
  -9   6   6     1511.02     1575.41    242.97 o
  -8   6   6      269.01      378.35    125.41 o
  -7   6   6     4819.67     5155.98    326.70 o
  -6   6   6      579.25      457.99     67.46 o
  -5   6   6     4192.72     4352.32    319.14 o
  -4   6   6     2694.64     2944.84    219.35 o
  -3   6   6     5869.61     5901.25    188.93 o
  -2   6   6     7223.28     7495.49    220.56 o
  -1   6   6      739.84      786.38     86.11 o
   0   6   6     2919.70     2537.30     80.88 o
   1   6   6     9060.71     8440.16    200.98 o
   2   6   6      875.38      886.98     36.70 o
   3   6   6    24557.38    26301.69    516.04 o
   4   6   6      814.04      738.19     33.49 o
   5   6   6     4992.77     5520.09    146.80 o
   6   6   6    10932.61    11103.52    296.97 o
   7   6   6      169.76      205.81     32.72 o
   8   6   6     6004.51     5911.33    273.05 o
   9   6   6     1926.59     2042.35    111.37 o
  10   6   6     1702.39     1781.25    143.65 o
  11   6   6     3456.02     3513.78    215.43 o
  12   6   6      170.52      124.46     67.15 o
  13   6   6     1642.35     2010.05    273.61 o
  14   6   6      948.31      924.87    224.45 o
  -9   7   6     1398.70     1357.37    230.86 o
  -8   7   6     3806.64     3276.93    309.95 o
  -7   7   6      549.03      629.66    121.49 o
  -6   7   6     4712.37     4535.25    249.14 o
  -5   7   6     1439.72     1530.56    106.47 o
  -4   7   6      693.83      709.21     62.94 o
  -3   7   6     2586.08     2309.11    437.49 o
  -2   7   6       10.70        6.34     17.61 o
  -1   7   6     6174.39     5968.93    178.81 o
   0   7   6     2163.24     2104.80    143.07 o
   1   7   6      816.00      778.18     49.09 o
   2   7   6     7092.10     7168.19    156.66 o
   3   7   6      375.69      391.26     26.38 o
   4   7   6     4161.87     4079.24     92.39 o
   5   7   6     7968.88     8402.53    170.68 o
   6   7   6      870.48     1032.26     52.39 o
   7   7   6    11353.47    11744.31    357.13 o
   8   7   6     1692.76     1656.04    118.27 o
   9   7   6     2813.58     2898.02    170.83 o
  10   7   6     3181.09     3584.97    239.05 o
  11   7   6      342.27      211.20     99.75 o
  12   7   6     4668.63     4733.34    399.02 o
  13   7   6      380.74      505.18    163.17 o
  14   7   6      726.77      665.50    198.80 o
  -9   8   6     2040.48     1663.05    257.22 o
  -8   8   6      418.42      363.39    127.54 o
  -7   8   6     1431.36     1572.48    157.14 o
  -6   8   6      115.29      152.94     58.72 o
  -5   8   6     6572.04     6461.59    251.15 o
  -4   8   6     2460.54     2487.20    128.28 o
  -3   8   6     1348.02     1248.78     67.19 o
  -2   8   6     4939.96     4864.73    174.11 o
  -1   8   6      728.23      769.00     45.51 o
   0   8   6     8521.66     8464.00    215.16 o
   1   8   6    10632.60    10472.61    317.91 o
   2   8   6      511.43      487.47     36.69 o
   3   8   6    11189.54    10785.29    320.20 o
   4   8   6     1534.17     1161.73    169.53 o
   5   8   6     3621.47     3624.72    120.27 o
   6   8   6     8798.44     9263.44    225.39 o
   7   8   6       21.78       51.20     26.34 o
   8   8   6     7323.27     7112.05    291.28 o
   9   8   6     2297.42     2252.98    143.00 o
  10   8   6      811.93      906.34    155.33 o
  11   8   6     2694.37     2994.77    284.30 o
  12   8   6       29.37      -39.90     71.25 o
  13   8   6      618.19      777.37    188.11 o
  -8   9   6       57.97      157.24     90.49 o
  -7   9   6      390.98      347.38     70.12 o
  -6   9   6     8055.26     7903.69    419.96 o
  -5   9   6     1997.80     1770.76    227.87 o
  -4   9   6     2017.68     1993.70    119.66 o
  -3   9   6     4682.02     4620.59    186.74 o
  -2   9   6      354.89      295.92     34.67 o
  -1   9   6     8503.75     8354.89    240.19 o
   0   9   6     3118.86     3138.02    111.98 o
   1   9   6     1211.48     1194.22     89.99 o
   2   9   6    10442.09    10948.79    251.33 o
   3   9   6      620.98      612.61     62.43 o
   4   9   6     5116.35     5468.63    161.67 o
   5   9   6     5719.52     6007.80    138.30 o
   6   9   6      182.63      174.07     24.65 o
   7   9   6     7646.19     7653.34    320.87 o
   8   9   6     1655.64     1650.52    125.20 o
   9   9   6     2764.36     2818.77    245.11 o
  10   9   6     3311.52     3453.64    294.99 o
  11   9   6      667.09      659.09    149.63 o
  12   9   6     1591.05     1603.91    224.45 o
  13   9   6      322.94      535.82    166.02 o
  -7  10   6     2113.50     1939.71    144.41 o
  -6  10   6      559.25      464.96     75.81 o
  -5  10   6     2664.24     2630.40    147.68 o
  -4  10   6     2701.75     2582.39    139.28 o
  -3  10   6       94.58      109.29     39.77 o
  -2  10   6     1911.52     1639.64    223.18 o
  -1  10   6       27.52       19.49     23.52 o
   0  10   6     4974.81     5059.17    138.69 o
   1  10   6     4769.98     4922.04    153.26 o
   2  10   6       66.40       40.39     21.25 o
   3  10   6    14727.72    14885.46    378.37 o
   4  10   6     1274.32     1230.60     60.34 o
   5  10   6     2456.67     2496.53     94.53 o
   6  10   6     4198.44     4669.09    210.75 o
   7  10   6      695.88      635.59     73.43 o
   8  10   6     7750.25     7233.03    767.04 o
   9  10   6      801.44      850.76    140.37 o
  10  10   6      623.48      696.86    142.51 o
  11  10   6     2858.15     2930.64    279.31 o
  12  10   6       38.77       52.01     95.48 o
  13  10   6     3143.12     3379.53    344.87 o
  -7  11   6       72.48       59.59     51.65 o
  -6  11   6     1939.64     2008.39    142.32 o
  -5  11   6      861.82      849.85     94.49 o
  -4  11   6     1091.30     1161.38    100.52 o
  -3  11   6     2894.76     2796.01    141.42 o
  -2  11   6      204.93      173.15     42.80 o
  -1  11   6     1881.91     1834.40    101.82 o
   0  11   6      378.01      378.35     49.51 o
   1  11   6     1003.96     1057.02     61.81 o
   2  11   6    10347.90    10272.50    327.66 o
   3  11   6     1503.91     1554.88     69.27 o
   4  11   6     8997.94     8836.46    241.69 o
   5  11   6      148.35      149.77     29.25 o
   6  11   6      957.79      962.13     67.20 o
   7  11   6     4902.86     4969.18    228.77 o
   8  11   6     1581.97     1749.26    178.85 o
   9  11   6     1840.36      859.31    137.52 o
  10  11   6     4199.85     4350.71    343.44 o
  11  11   6       90.69       66.98     83.37 o
  12  11   6     2798.24     2852.97    295.70 o
  -6  12   6      262.44      268.01     68.44 o
  -5  12   6     2622.02     2631.35    157.39 o
  -4  12   6     1321.03     1399.80    112.11 o
  -3  12   6      203.10      112.04     45.56 o
  -2  12   6     3797.10     3939.99    172.35 o
  -1  12   6      843.26      903.40     78.04 o
   0  12   6     1162.46     1206.69     86.92 o
   1  12   6     2287.37     2244.47    115.55 o
   2  12   6      263.32      256.39     41.10 o
   3  12   6    10381.20    10456.48    312.44 o
   4  12   6     1605.12     1748.15     89.38 o
   5  12   6     3472.69     3390.01    137.53 o
   6  12   6     3258.04     3649.72    176.40 o
   7  12   6        5.33        4.48     32.69 o
   8  12   6     2013.62     2064.20    195.95 o
   9  12   6     2255.71     2622.83    240.84 o
  10  12   6      280.60      339.88    115.43 o
  11  12   6     2808.78     2468.92    265.77 o
  -4  13   6      808.53      789.33     92.24 o
  -3  13   6     2233.21     2263.95    136.28 o
  -2  13   6        3.04       20.16     35.22 o
  -1  13   6     1969.10     1769.70    236.52 o
   0  13   6     2669.52     2760.13    150.03 o
   1  13   6     1949.85     2101.06    107.22 o
   2  13   6     7740.90     7289.65    590.56 o
   3  13   6     1092.87     1001.04     66.79 o
   4  13   6     2862.73     2805.95    119.27 o
   5  13   6     3384.37     3203.37    132.93 o
   6  13   6      861.23      851.79     81.94 o
   7  13   6     3763.37     3420.15    261.50 o
   8  13   6     1202.83     1146.46    149.63 o
   9  13   6     1710.60     2028.58    206.63 o
  10  13   6     1563.67     1618.16    202.36 o
  -3  14   6      376.26      465.03     75.88 o
  -2  14   6     4676.80     4632.44    201.97 o
  -1  14   6       22.94        6.26     37.43 o
   0  14   6     2657.83     2717.55    146.12 o
   1  14   6     3239.25     3537.70    150.76 o
   2  14   6      182.43      132.67     36.34 o
   3  14   6     2072.04     2059.16    101.68 o
   4  14   6      867.40     1014.43    118.85 o
   5  14   6     1484.42     1702.06     97.53 o
   6  14   6     2691.62     2815.34    183.83 o
   7  14   6      222.99      272.90     81.94 o
   8  14   6     1768.23     1795.58    191.67 o
   9  14   6     2735.79     2216.68    223.73 o
  -1  15   6     2767.92     2744.17    169.17 o
   0  15   6     2398.74     2631.07    135.34 o
   1  15   6      107.32      126.03     42.62 o
   2  15   6     1423.97     1481.12    118.86 o
   3  15   6       19.84       29.15     57.00 o
   4  15   6     3676.99     3650.85    192.18 o
   5  15   6     1511.53     1481.85    200.22 o
   6  15   6      223.40      244.40     74.82 o
   7  15   6     3559.68     3853.37    276.46 o
   3  16   6     1950.67     2039.84    141.42 o
  -1 -12   7     1620.23     1839.76    189.53 o
   0 -12   7      998.03      788.77    139.66 o
   1 -12   7      557.52      672.94     88.54 o
  -4 -11   7     2466.12     2600.03    236.56 o
  -3 -11   7      113.33      119.71     52.00 o
  -2 -11   7     2751.73     2536.57    384.77 o
  -1 -11   7      985.35     1115.88     97.59 o
   0 -11   7      370.39      508.38     73.15 o
   1 -11   7     1957.31     1929.85    133.06 o
   2 -11   7       18.41       17.35     37.91 o
   3 -11   7     2070.74     1959.81    291.81 o
   4 -11   7     1005.48      976.81     96.25 o
   5 -11   7      191.38      236.64     77.40 o
  -6 -10   7     2123.78     1640.96    205.92 o
  -5 -10   7     2134.91     2130.47    214.47 o
  -4 -10   7      611.75      563.61    117.57 o
  -3 -10   7     2222.69     2669.85    228.72 o
  -2 -10   7      243.64      221.94     53.72 o
  -1 -10   7     2211.03     2228.77    135.53 o
   0 -10   7     2941.41     2774.49    583.92 o
   1 -10   7       75.21       28.83     38.25 o
   2 -10   7      932.16      988.12     84.84 o
   3 -10   7      369.87      451.24     65.45 o
   4 -10   7      844.80      977.49    109.71 o
   5 -10   7     1489.21     1411.06    133.14 o
   6 -10   7        3.96       -7.05     53.24 o
  -7  -9   7     1793.17     1073.07    172.43 o
  -6  -9   7      908.15      669.78    142.51 o
  -5  -9   7     1198.85     1109.41    158.18 o
  -4  -9   7     4487.18     4643.56    337.74 o
  -3  -9   7      103.62       85.50     62.70 o
  -2  -9   7     4096.60     4320.79    307.10 o
  -1  -9   7     1550.95     1548.11    109.94 o
   0  -9   7      738.29      771.49     80.67 o
   1  -9   7     7110.46     7272.39    308.26 o
   2  -9   7     1052.53      973.01     80.24 o
   3  -9   7     1041.21     1069.49    101.94 o
   4  -9   7      374.59      371.71     74.82 o
   5  -9   7      424.35      367.32     77.06 o
   6  -9   7     5024.60     5383.53    271.05 o
   7  -9   7      559.26      438.35     87.44 o
   8  -9   7     1734.33     1521.72    196.66 o
  -8  -8   7     2564.96     2783.15    288.58 o
  -7  -8   7       26.37      -23.51     69.83 o
  -6  -8   7     1498.35     1015.36    166.02 o
  -5  -8   7     4141.83     4000.86    314.23 o
  -4  -8   7     1079.87     1243.37    160.32 o
  -3  -8   7     2633.87     2806.66    233.00 o
  -2  -8   7      193.60      168.87     69.12 o
  -1  -8   7     2251.30     2164.06    130.81 o
   0  -8   7     3897.68     3680.98    183.15 o
   1  -8   7       33.49       27.26     33.28 o
   2  -8   7     2206.24     2228.94    113.09 o
   3  -8   7      215.46      214.23     45.49 o
   4  -8   7     4025.43     4128.62    210.93 o
   5  -8   7     3045.53     3080.02    180.49 o
   6  -8   7      123.82       76.50     51.71 o
   7  -8   7     2762.05     2864.71    260.43 o
   8  -8   7     2335.85     2641.45    432.51 o
   9  -8   7      405.89      393.99     91.28 o
  -9  -7   7     1566.59     1576.83    238.70 o
  -8  -7   7      112.49       40.61     93.34 o
  -7  -7   7     4777.80     4553.07    368.38 o
  -6  -7   7     1492.62      922.73    157.47 o
  -5  -7   7     5429.20     4870.86    356.98 o
  -4  -7   7     2164.79     2084.87    200.93 o
  -3  -7   7      264.67      188.11     76.24 o
  -2  -7   7      955.64      604.23    103.32 o
  -1  -7   7     2653.80     2754.62    150.82 o
   0  -7   7     1845.02     1848.86    155.05 o
   1  -7   7     7821.61     8084.71    296.67 o
   2  -7   7      223.92      169.50     37.68 o
   3  -7   7     2527.70     2290.19    138.08 o
   4  -7   7     2313.09     2354.65    143.76 o
   5  -7   7     1548.21     1765.17    141.44 o
   6  -7   7     4759.66     4670.38    232.83 o
   7  -7   7      251.10      277.21     68.29 o
   8  -7   7     1769.41     1951.49    152.73 o
   9  -7   7     1539.43     1711.24    375.86 o
  10  -7   7      365.76      418.83     92.03 o
  -9  -6   7      606.59      559.34    159.61 o
  -8  -6   7     1348.23     1683.00    229.43 o
  -7  -6   7       69.35       51.30     76.24 o
  -6  -6   7     3203.62     3396.64    294.28 o
  -5  -6   7     4697.22     4360.69    328.48 o
  -4  -6   7     2133.93     2097.69    198.80 o
  -3  -6   7     3627.23     3696.61    275.75 o
  -2  -6   7      427.42      410.29     60.15 o
  -1  -6   7      758.49      702.88     72.14 o
   0  -6   7     9391.50     9793.23    270.07 o
   1  -6   7     1260.48     1118.55     64.38 o
   2  -6   7     8883.80     9243.38    258.50 o
   3  -6   7     2858.21     3226.78    161.46 o
   4  -6   7     2203.52     2129.85     97.75 o
   5  -6   7     2212.35     2162.15    136.71 o
   6  -6   7      239.90      172.97     88.35 o
   7  -6   7     3882.37     3860.55    203.31 o
   8  -6   7     1197.33     1229.80    118.38 o
   9  -6   7      756.86      818.13    183.83 o
  10  -6   7     1415.87     1261.24    132.06 o
  11  -6   7        2.90       25.29     56.95 o
 -10  -5   7     1159.33     1301.79    235.85 o
  -9  -5   7     1842.72     2332.83    282.16 o
  -8  -5   7      390.79      473.83    137.52 o
  -7  -5   7     3240.55     3295.46    299.98 o
  -6  -5   7     1654.42     1931.67    218.75 o
  -5  -5   7     1830.51     2024.94    133.38 o
  -4  -5   7     8754.85     8744.53    353.11 o
  -3  -5   7       53.22       42.90     32.62 o
  -2  -5   7     8275.36     8244.87    289.07 o
  -1  -5   7     3188.33     3396.92    131.77 o
   0  -5   7       41.27       48.11     21.94 o
   1  -5   7     3329.88     3545.73    118.75 o
   2  -5   7      124.41      157.78     21.40 o
   3  -5   7     5675.94     5745.63    184.10 o
   4  -5   7     4617.41     4821.74    181.42 o
   5  -5   7       83.15       87.10     27.25 o
   6  -5   7     1111.60     1043.88    283.23 o
   7  -5   7      359.50      399.42     68.61 o
   8  -5   7     2237.76     2161.44    167.44 o
   9  -5   7     2652.43     2751.95    177.20 o
  10  -5   7       56.62       65.43     55.69 o
  11  -5   7     2163.20     2418.11    181.63 o
 -10  -4   7      562.90      800.88    195.95 o
  -9  -4   7     1133.82     1009.66    200.93 o
  -8  -4   7     4644.52     4745.46    393.32 o
  -7  -4   7      361.79      435.93    107.95 o
  -6  -4   7     2135.76     2208.67    147.10 o
  -5  -4   7     1661.35     1878.32    307.81 o
  -4  -4   7      164.29      138.31     37.63 o
  -3  -4   7     6705.52     6917.89    239.67 o
  -2  -4   7      743.23      894.02     51.82 o
  -1  -4   7     5886.15     6118.36    158.53 o
   0  -4   7     4680.21     5024.23    149.63 o
   1  -4   7       13.68       27.52     16.61 o
   2  -4   7    13394.25    12840.38    333.13 o
   3  -4   7     2751.97     2832.87     90.57 o
   4  -4   7     3874.00     3452.67    167.53 o
   5  -4   7     5524.54     5742.66    177.93 o
   6  -4   7     2874.37     2890.10    132.33 o
   7  -4   7     4511.89     4335.11    390.82 o
   8  -4   7     1309.29     1368.55    266.49 o
   9  -4   7     1196.47     1157.68    109.19 o
  10  -4   7     3528.31     3612.16    207.74 o
  11  -4   7       25.16       -8.87     47.36 o
  12  -4   7     1862.13     2239.12    176.46 o
 -10  -3   7     2992.70     3176.46    353.42 o
  -9  -3   7     3331.87     3785.68    353.42 o
  -8  -3   7       22.56        8.66     44.54 o
  -7  -3   7     3164.76     3117.01    193.04 o
  -6  -3   7     1276.55     1342.22    121.43 o
  -5  -3   7     1259.07     1388.69    111.36 o
  -4  -3   7     9735.81    10298.86    290.99 o
  -3  -3   7        2.09       -3.65     17.57 o
  -2  -3   7     8236.97     8535.33    308.04 o
  -1  -3   7     5190.31     5354.37    161.33 o
   0  -3   7     1079.36      987.67    108.81 o
   1  -3   7     8721.51     8900.21    218.02 o
   2  -3   7      796.28      834.39     49.38 o
   3  -3   7     7629.13     7155.72    184.96 o
   4  -3   7     4386.36     4206.36    135.61 o
   5  -3   7      873.26      924.47     56.86 o
   6  -3   7     8288.69     8338.23    242.85 o
   7  -3   7      200.31      216.65     38.54 o
   8  -3   7     1999.06     2141.41    155.74 o
   9  -3   7     2921.71     2969.19    169.38 o
  10  -3   7        8.23      -37.45     38.04 o
  11  -3   7     5821.91     5775.28    283.32 o
  12  -3   7     1466.25     1537.02    141.67 o
 -10  -2   7     1445.71     1685.85    266.49 o
  -9  -2   7      900.80      828.54    122.49 o
  -8  -2   7     3111.01     3230.82    205.84 o
  -7  -2   7       61.24       60.81     48.11 o
  -6  -2   7      885.09      941.14    104.48 o
  -5  -2   7     5032.03     5385.18    187.49 o
  -4  -2   7     3245.78     3579.55    150.30 o
  -3  -2   7     5142.32     4789.09    326.02 o
  -2  -2   7      452.54      231.73    107.58 o
  -1  -2   7     5001.93     4526.16    201.89 o
   0  -2   7    13149.58    13644.22    411.44 o
   1  -2   7     1074.19      900.57    239.77 o
   2  -2   7     5794.46     5519.22    162.16 o
   3  -2   7     4532.77     4542.78    114.44 o
   4  -2   7     7430.01     7998.82    217.26 o
   5  -2   7    10218.35    10365.42    447.95 o
   6  -2   7       39.02       31.29     20.27 o
   7  -2   7     2305.32     2450.19    114.48 o
   8  -2   7      902.66      846.56     71.68 o
   9  -2   7      550.20      609.14     87.85 o
  10  -2   7     3406.23     3553.20    166.02 o
  11  -2   7      441.75      441.31     77.03 o
  12  -2   7     3348.16     3462.53    214.58 o
  13  -2   7     1825.46     1823.37    287.86 o
 -10  -1   7      163.60      164.77     76.80 o
  -9  -1   7     3011.46     3344.10    223.32 o
  -8  -1   7       54.59      116.50     58.44 o
  -7  -1   7     5938.00     6735.56    436.78 o
  -6  -1   7      517.34      615.62     70.39 o
  -5  -1   7     1073.46     1143.56     80.10 o
  -4  -1   7     1184.57     1114.10     68.27 o
  -3  -1   7       47.25       51.29     23.36 o
  -2  -1   7    11485.47    10912.61    343.97 o
  -1  -1   7    11750.30    11418.74    424.44 o
   0  -1   7     3438.64     3531.10    116.62 o
   1  -1   7    18020.74    18807.66    547.35 o
   2  -1   7     3180.50     3349.41     87.96 o
   3  -1   7     2781.77     2749.37     82.53 o
   4  -1   7     5041.27     5499.67    156.94 o
   5  -1   7      906.85      951.97     44.34 o
   6  -1   7     6815.00     6510.08    174.63 o
   7  -1   7     2961.45     2998.11    125.75 o
   8  -1   7      144.94      151.45     37.40 o
   9  -1   7      381.81      286.00    127.90 o
  10  -1   7      158.83      157.14     81.94 o
  11  -1   7     7171.83     6397.10    480.96 o
  12  -1   7     1623.64     1597.49    250.81 o
  13  -1   7      919.90     1094.45    228.01 o
 -10   0   7     4038.80     3932.60    407.92 o
  -9   0   7      146.62      160.51     71.32 o
  -8   0   7     3111.27     3071.42    202.00 o
  -7   0   7      805.59      886.85    111.53 o
  -6   0   7     3795.73     4086.64    180.48 o
  -5   0   7     6245.25     6407.05    239.04 o
  -4   0   7      277.21      308.53     63.56 o
  -3   0   7    10411.61    10362.52    290.47 o
  -2   0   7      111.48       97.04     29.31 o
  -1   0   7     3760.74     3482.10    135.91 o
   0   0   7    20647.10    21763.06    548.07 o
   1   0   7     2259.83     2536.31     82.30 o
   2   0   7    15335.38    15444.54    341.81 o
   3   0   7     1733.21     1614.84     54.61 o
   4   0   7     2746.54     2899.47    106.87 o
   5   0   7     5089.34     4772.86    120.59 o
   6   0   7       11.22       16.76     16.28 o
   7   0   7     5720.25     5971.35    228.02 o
   8   0   7     4253.71     4353.70    337.38 o
   9   0   7       85.98       77.42     49.58 o
  10   0   7     3969.99     3899.33    236.17 o
  11   0   7       29.24      -15.64     49.08 o
  12   0   7     2547.60     2607.46    216.86 o
  13   0   7     1785.77     2110.52    291.43 o
 -10   1   7     1296.69     1240.92    159.48 o
  -9   1   7     2825.35     2816.85    263.99 o
  -8   1   7      204.12      226.98     70.71 o
  -7   1   7     3925.98     4071.56    189.46 o
  -6   1   7      490.70      477.90     82.08 o
  -5   1   7     1513.81     1632.21    162.10 o
  -4   1   7     7665.34     7732.27    451.24 o
  -3   1   7      219.90      238.21     35.06 o
  -2   1   7     2266.50     2358.96     93.18 o
  -1   1   7     7571.53     7776.33    221.95 o
   0   1   7      450.68      427.96     33.07 o
   1   1   7     6411.48     5886.32    250.40 o
   2   1   7      271.21      244.36     24.26 o
   3   1   7    12274.42    12615.07    272.38 o
   4   1   7    19559.26    21172.32    531.85 o
   5   1   7     1377.78     1367.10     95.15 o
   6   1   7     8571.44     8199.82    294.91 o
   7   1   7     2922.99     2902.79    138.32 o
   8   1   7     1543.65     1495.95    180.63 o
   9   1   7    10165.06    10422.33    450.12 o
  10   1   7      477.56      372.92     96.19 o
  11   1   7     3290.81     3691.62    328.48 o
  12   1   7      960.66     1231.80    155.68 o
  13   1   7     1195.98     1268.06    166.25 o
  14   1   7     2289.77     2223.10    312.09 o
 -10   2   7      884.93      730.78    190.60 o
  -9   2   7       49.53       36.78     57.62 o
  -8   2   7      508.99      565.72    102.04 o
  -7   2   7      179.33      160.88     47.80 o
  -6   2   7     7716.23     7866.19    291.02 o
  -5   2   7     7425.75     7757.22    280.79 o
  -4   2   7       98.10       75.97     31.15 o
  -3   2   7     7888.34     7654.08    263.99 o
  -2   2   7     8880.06     8890.84    252.69 o
  -1   2   7    16037.97    17058.54    396.82 o
   0   2   7     5314.45     5019.78    150.27 o
   1   2   7     1682.99     1776.42     74.77 o
   2   2   7    16062.50    16648.63    347.15 o
   3   2   7     4969.69     4710.63    178.92 o
   4   2   7      767.21      705.37     40.26 o
   5   2   7     4384.37     3847.17    132.79 o
   6   2   7      954.85      980.18     64.15 o
   7   2   7     9846.99     9511.59    278.34 o
   8   2   7     2548.17     2729.31    169.79 o
   9   2   7      113.73      104.79     42.34 o
  10   2   7     4597.69     4622.75    258.32 o
  11   2   7      349.89      318.56     82.62 o
  12   2   7     3534.05     3689.58    354.48 o
  13   2   7     1400.75     1499.78    171.82 o
  14   2   7        6.87       13.57     69.49 o
 -10   3   7     2806.09     2644.20    306.39 o
  -9   3   7     1652.93     1713.96    244.40 o
  -8   3   7       15.19        8.59     50.21 o
  -7   3   7      253.11      189.92     52.96 o
  -6   3   7     5211.01     5417.63    222.24 o
  -5   3   7     3146.70     3330.10    155.87 o
  -4   3   7     7231.83     7246.94    260.27 o
  -3   3   7      728.95      791.93     89.27 o
  -2   3   7     4137.70     3941.07    135.89 o
  -1   3   7     4769.74     4620.97    172.38 o
   0   3   7    11624.65    12770.21    304.24 o
   1   3   7    14490.27    13895.33    325.35 o
   2   3   7       56.97       35.13     12.03 o
   3   3   7    10069.66    10432.52    221.07 o
   4   3   7     9546.33     9648.25    237.38 o
   5   3   7     1027.46     1177.53     74.00 o
   6   3   7     6955.99     6846.84    192.74 o
   7   3   7     1744.70     1741.10    101.41 o
   8   3   7     1506.60     1523.94     88.19 o
   9   3   7     4528.08     4779.65    203.73 o
  10   3   7      698.40      743.90     84.28 o
  11   3   7     8661.18     8477.73    357.90 o
  12   3   7      247.66      274.32     84.36 o
  13   3   7     3371.96     3333.37    347.36 o
  14   3   7      610.36      842.83    148.52 o
 -10   4   7     1259.76     1224.13    229.43 o
  -9   4   7      448.38      558.62    152.48 o
  -8   4   7     3633.54     3675.79    191.85 o
  -7   4   7     2658.40     2739.54    157.18 o
  -6   4   7     1130.99     1052.05     94.64 o
  -5   4   7     2565.78     2439.93    128.56 o
  -4   4   7        2.56       -3.52     23.84 o
  -3   4   7     6095.64     6437.16    292.26 o
  -2   4   7     3551.30     3637.47    129.75 o
  -1   4   7     4731.53     4698.81    151.44 o
   0   4   7     3552.28     3226.43    129.99 o
   1   4   7     1917.45     2113.89     81.71 o
   2   4   7    12476.67    11953.97    250.24 o
   3   4   7     9538.29    10024.10    213.72 o
   4   4   7     1700.55     1633.85     47.39 o
   5   4   7    15431.26    15852.89    406.85 o
   6   4   7     3097.43     3320.70    121.86 o
   7   4   7     2479.56     2547.21    106.48 o
   8   4   7     3490.29     3209.19    129.11 o
   9   4   7      998.24      949.35     89.79 o
  10   4   7     5358.33     5451.36    228.12 o
  11   4   7     2185.83     2194.59    177.45 o
  12   4   7     2328.51     2299.88    190.00 o
  13   4   7     1028.13     1180.73    154.89 o
  14   4   7      956.18      949.37    151.68 o
 -10   5   7      372.38      466.71    149.63 o
  -9   5   7     3381.05     3703.02    342.73 o
  -8   5   7      182.43      151.48     67.22 o
  -7   5   7     3641.25     3717.87    187.06 o
  -6   5   7     5814.69     5614.52    233.79 o
  -5   5   7      276.19      270.92     53.75 o
  -4   5   7     4005.02     3914.06    167.94 o
  -3   5   7       16.29       -3.18     21.54 o
  -2   5   7     6063.55     6313.61    196.08 o
  -1   5   7     8900.62     8736.18    249.39 o
   0   5   7      456.62      422.12     66.13 o
   1   5   7     3614.26     3471.29    100.56 o
   2   5   7     4841.95     4942.50    118.30 o
   3   5   7    10901.81    11254.76    237.34 o
   4   5   7    12723.21    13384.76    278.85 o
   5   5   7      541.32      545.60     39.75 o
   6   5   7     8739.67     8546.21    261.09 o
   7   5   7     5145.36     4939.53    346.72 o
   8   5   7     4435.98     4511.69    159.61 o
   9   5   7      304.68      361.33     57.64 o
  10   5   7      207.62      243.01     53.09 o
  11   5   7     4472.72     4461.21    318.15 o
  12   5   7     6449.76     6764.06    477.40 o
  13   5   7      221.31      103.31     72.23 o
  14   5   7     1245.79     1708.65    279.31 o
  -9   6   7      321.41      404.01    133.24 o
  -8   6   7     3483.00     3734.69    349.50 o
  -7   6   7      981.65      915.59    120.54 o
  -6   6   7     2002.71     2127.55    161.55 o
  -5   6   7     5705.21     5905.94    286.63 o
  -4   6   7      590.75      527.48     63.84 o
  -3   6   7     5774.23     5554.37    226.46 o
  -2   6   7     1223.74     1236.66     71.27 o
  -1   6   7     2979.32     2829.19    107.12 o
   0   6   7     9345.41     9235.29    251.59 o
   1   6   7     1442.42     1635.60     61.03 o
   2   6   7     5952.04     5770.28    134.95 o
   3   6   7     4336.72     4513.83    110.97 o
   4   6   7      671.34      655.60     32.37 o
   5   6   7    11567.35    11920.29    318.05 o
   6   6   7       95.12       85.18     21.81 o
   7   6   7     6777.59     6268.48    327.24 o
   8   6   7     2740.98     2839.86    142.52 o
   9   6   7        8.11       12.30     33.71 o
  10   6   7     9155.89     9131.08    548.65 o
  11   6   7     2021.82     1990.03    166.07 o
  12   6   7     1866.98     2053.15    256.87 o
  13   6   7     2360.02     2531.62    312.80 o
  14   6   7        0.61      -88.35     98.33 o
  -9   7   7      944.05     1058.11    210.91 o
  -8   7   7      207.20       61.48     72.68 o
  -7   7   7     1943.75     2134.64    183.83 o
  -6   7   7     3006.81     2993.77    195.66 o
  -5   7   7      819.43      865.85    106.76 o
  -4   7   7     5047.70     4958.99    178.59 o
  -3   7   7      230.94      243.09     41.28 o
  -2   7   7     4865.15     4761.16    160.15 o
  -1   7   7     8409.21     8714.73    220.94 o
   0   7   7     1098.37     1078.32     52.61 o
   1   7   7    21103.63    21562.90    517.85 o
   2   7   7     3114.57     3125.03     84.37 o
   3   7   7     2726.89     2563.10    121.12 o
   4   7   7     3115.29     3033.46     88.85 o
   5   7   7      352.84      445.18     28.80 o
   6   7   7    13181.37    14068.80    366.45 o
   7   7   7     5772.58     5815.62    204.71 o
   8   7   7     3613.08     3717.52    135.27 o
   9   7   7     6036.97     6262.44    239.22 o
  10   7   7        3.18       26.18     45.60 o
  11   7   7     2955.54     3321.11    280.74 o
  12   7   7      940.37      719.66    171.01 o
  13   7   7      992.09      451.03    159.61 o
  14   7   7     1734.38     1773.49    283.59 o
  -8   8   7     1449.65     1387.87    163.13 o
  -7   8   7      103.93       61.61     58.89 o
  -6   8   7     2393.72     2388.14    244.75 o
  -5   8   7     8179.59     7577.20    351.73 o
  -4   8   7      278.49      363.17     58.58 o
  -3   8   7     1414.18     1374.94     92.30 o
  -2   8   7      403.65      423.77     54.53 o
  -1   8   7     3523.40     3601.91    120.07 o
   0   8   7     6588.48     6408.24    168.75 o
   1   8   7      197.61      240.38     23.83 o
   2   8   7     1480.80     1291.33     46.47 o
   3   8   7     1352.52     1317.83     53.65 o
   4   8   7     2270.95     2226.63    103.82 o
   5   8   7     9925.80    10141.63    220.63 o
   6   8   7      283.06      256.79     25.53 o
   7   8   7     5176.96     5171.51    238.81 o
   8   8   7     9233.37     8940.02    255.28 o
   9   8   7        5.04       48.25     31.48 o
  10   8   7     2612.93     2595.75    256.51 o
  11   8   7      499.03      411.84    130.39 o
  12   8   7     2219.72     2167.52    271.47 o
  13   8   7     1141.24      468.85    153.91 o
  -8   9   7      280.23      163.61     62.83 o
  -7   9   7     1157.51     1117.69    112.69 o
  -6   9   7     6259.97     6014.92    252.22 o
  -5   9   7      404.09      475.92     94.71 o
  -4   9   7     7622.57     7215.19    269.22 o
  -3   9   7     1034.61      976.43     84.59 o
  -2   9   7      663.78      665.93     68.14 o
  -1   9   7     1344.95     1386.79    118.76 o
   0   9   7     1346.73     1409.43     59.93 o
   1   9   7     6055.06     6199.75    177.13 o
   2   9   7      769.37      867.16     47.67 o
   3   9   7     1572.06     1549.70     68.71 o
   4   9   7     4951.75     5201.23    199.72 o
   5   9   7      773.71      879.20     55.07 o
   6   9   7    11418.85    11974.49    334.76 o
   7   9   7     3596.96     3558.79    144.23 o
   8   9   7     1943.54     1933.46    136.79 o
   9   9   7     5292.09     5607.66    275.16 o
  10   9   7      243.26      168.87     91.20 o
  12   9   7      715.86      708.26    176.00 o
  13   9   7      282.99      139.66    108.30 o
  -7  10   7     1168.37     1207.00    131.00 o
  -6  10   7     1187.55     1174.53    121.83 o
  -5  10   7     3418.13     3243.15    207.51 o
  -4  10   7      197.13      121.03     44.92 o
  -3  10   7     4956.97     5130.84    207.96 o
  -2  10   7     2670.44     2470.50    125.80 o
  -1  10   7      752.87      690.33    139.70 o
   0  10   7     3571.39     3530.85    111.44 o
   1  10   7       45.01       31.22     17.75 o
   2  10   7     6108.70     6443.78    164.03 o
   3  10   7     7791.56     7638.51    246.80 o
   4  10   7     1754.63     1827.60     93.90 o
   5  10   7     3961.39     4170.45    173.29 o
   6  10   7      503.54      455.10     51.93 o
   7  10   7     2843.23     2834.42    160.61 o
   8  10   7     6208.78     5850.85    272.49 o
   9  10   7      892.67      931.28    145.36 o
  10  10   7     3784.24     4040.05    332.75 o
  11  10   7     1302.33     1025.33    183.83 o
  12  10   7      502.75      513.73    153.19 o
  13  10   7     2879.33     3452.21    352.70 o
  -6  11   7     1710.60     1451.65    206.79 o
  -5  11   7      348.19      271.71     63.27 o
  -4  11   7     4631.67     4349.49    196.80 o
  -3  11   7      196.30      157.18     45.98 o
  -2  11   7     2057.42     2175.93    121.33 o
  -1  11   7     2221.04     2141.02    114.69 o
   0  11   7      441.76      420.96     53.10 o
   1  11   7     3012.74     3092.08    132.50 o
   2  11   7     2430.04     2500.58     97.85 o
   3  11   7     2743.49     2776.52    103.01 o
   4  11   7     6782.45     6225.68    312.15 o
   5  11   7       24.23       22.09     22.33 o
   6  11   7     4770.18     4903.52    184.52 o
   7  11   7     1270.02     1260.02    179.20 o
   8  11   7      790.67      829.81     92.93 o
   9  11   7     4272.35     4515.31    339.88 o
  10  11   7      635.12      605.65    140.37 o
  11  11   7     2660.56     2592.90    268.62 o
  12  11   7     1512.38     1308.21    218.75 o
  -5  12   7     1705.29     1634.44    129.38 o
  -4  12   7      162.79      157.40     52.45 o
  -3  12   7     2209.23     2050.25    127.61 o
  -2  12   7      691.13      734.87     78.86 o
  -1  12   7      368.95      422.83     59.29 o
   0  12   7     1753.35     1645.96     98.89 o
   1  12   7       21.60       -5.20     25.18 o
   2  12   7     4537.31     4409.49    248.14 o
   3  12   7     8119.06     7569.88    350.34 o
   4  12   7       76.79       62.74     30.39 o
   5  12   7    10791.87    10043.32    791.81 o
   6  12   7       20.16        4.15     35.47 o
   7  12   7     4144.86     4095.91    204.08 o
   8  12   7      838.22      982.91     99.16 o
   9  12   7      154.04       93.34     81.23 o
  10  12   7     2601.94     2848.70    264.35 o
  11  12   7      634.86      498.06    141.08 o
  -4  13   7     1564.71     1699.30    129.60 o
  -3  13   7      890.35      819.53     92.27 o
  -2  13   7     2699.86     2795.06    148.40 o
  -1  13   7     2874.47     2617.31    157.49 o
   0  13   7       23.39       -7.05     30.37 o
   1  13   7     2710.70     2717.39    186.97 o
   2  13   7     1439.92     1394.52     86.82 o
   3  13   7     2019.03     2078.55    114.51 o
   4  13   7      998.93     1038.78     72.18 o
   5  13   7       24.72       14.13     35.30 o
   6  13   7     4082.41     4498.24    176.97 o
   7  13   7     1000.72      894.64     88.57 o
   8  13   7     2773.52     2881.48    247.96 o
   9  13   7     1992.87     1919.56    211.62 o
  10  13   7       33.85       52.01     79.80 o
  -3  14   7     1706.58     1409.02    217.41 o
  -2  14   7     1680.17     1747.33    164.30 o
  -1  14   7     1110.18     1206.43    154.87 o
   0  14   7     3891.23     4178.61    179.27 o
   1  14   7     1314.29     1323.03    101.98 o
   2  14   7       89.21       95.98     37.53 o
   3  14   7      814.62      909.81     70.37 o
   4  14   7     1679.41     1655.06     93.69 o
   5  14   7     4276.79     4489.75    173.38 o
   6  14   7      647.89      705.18     67.49 o
   7  14   7     1514.93     1491.65    126.12 o
   8  14   7     2748.85     3413.02    273.61 o
   9  14   7       45.66       22.09     74.82 o
  -1  15   7     2366.91     2468.13    153.69 o
   0  15   7      187.23      148.94     47.90 o
   1  15   7     2827.49     3073.45    145.91 o
   2  15   7     1278.52     1376.35     91.29 o
   3  15   7      603.69      628.34     61.83 o
   4  15   7     2319.13     2164.43    142.53 o
   5  15   7       11.07      -23.26     81.94 o
   6  15   7     3125.08     3521.33    256.51 o
   7  15   7     1499.27     1750.69    176.71 o
   8  15   7       37.82      -33.49     70.54 o
   3  16   7     1523.73     1615.84    129.93 o
   4  16   7      379.84      300.87     66.22 o
  -3 -11   8     2550.20     2703.82    165.82 o
  -2 -11   8     1521.10     1548.02    158.54 o
  -1 -11   8      759.79      787.69     91.20 o
   0 -11   8     1915.33     1956.72    139.32 o
   1 -11   8      193.38      164.56     58.49 o
   2 -11   8     1233.16     1209.09    119.43 o
   3 -11   8     2162.05     2229.01    134.40 o
  -5 -10   8       71.50      163.17     93.34 o
  -4 -10   8     1728.31     2080.59    223.02 o
  -3 -10   8     1007.63     1070.22    156.04 o
  -2 -10   8     1412.05     1545.28    120.54 o
  -1 -10   8     3167.69     2798.09    589.62 o
   0 -10   8        1.45       12.99     38.93 o
   1 -10   8     1914.14     2092.68    141.06 o
   2 -10   8     1232.66     1304.20    139.30 o
   3 -10   8      626.69      792.94     83.64 o
   4 -10   8     2572.67     2648.70    147.12 o
   5 -10   8      307.98      176.75     57.69 o
   6 -10   8     1362.30     1608.41    202.36 o
  -6  -9   8      138.87      118.99     93.34 o
  -5  -9   8     2219.08     2275.11    233.71 o
  -4  -9   8      118.05       20.66     69.12 o
  -3  -9   8     2838.65     2675.55    237.99 o
  -2  -9   8     2197.20     2278.67    213.05 o
  -1  -9   8      464.08      464.14     89.07 o
   0  -9   8     5976.53     6306.81    284.77 o
   1  -9   8      573.56      731.12     86.41 o
   2  -9   8     1564.76     1720.57    131.32 o
   3  -9   8     1496.18     1727.13    110.75 o
   4  -9   8       99.42       81.02     40.32 o
   5  -9   8     2542.68     2751.63    146.79 o
   6  -9   8     1461.56     1523.86    137.46 o
   7  -9   8     1071.74     1147.16    130.63 o
  -7  -8   8      961.40      909.90    178.13 o
  -6  -8   8     2474.14     2824.47    278.60 o
  -5  -8   8      266.59      296.41    106.17 o
  -4  -8   8     7244.15     7232.90    480.25 o
  -3  -8   8      572.87      622.04    121.84 o
  -2  -8   8     2584.66     2679.12    230.15 o
  -1  -8   8     3989.22     3283.29    340.59 o
   0  -8   8      197.39      195.76     54.65 o
   1  -8   8     3349.80     3422.76    182.68 o
   2  -8   8     2952.23     2163.61    396.88 o
   3  -8   8      121.15      100.77     38.37 o
   4  -8   8     2485.71     2535.67    132.81 o
   5  -8   8      109.25      110.28     54.37 o
   6  -8   8     1738.50     1851.58    145.83 o
   7  -8   8     2391.34     2443.11    246.54 o
   8  -8   8       22.60       25.11     53.66 o
  -8  -7   8     2400.75     1126.51    207.35 o
  -7  -7   8     1749.48     1503.44    220.17 o
  -6  -7   8      826.54      567.89    143.22 o
  -5  -7   8     6016.38     6277.40    441.77 o
  -4  -7   8      286.03      210.20     84.79 o
  -3  -7   8     1519.02     1777.05    185.26 o
  -2  -7   8     2358.37     2438.99    215.18 o
  -1  -7   8      108.29       81.94     64.84 o
   0  -7   8     5920.80     2992.63    246.54 o
   1  -7   8     3864.81     3730.36    191.23 o
   2  -7   8       62.57       61.93     39.79 o
   3  -7   8     4437.64     4333.67    175.23 o
   4  -7   8        0.88       -8.06     39.25 o
   5  -7   8     4155.49     4070.79    209.56 o
   6  -7   8     1009.30      825.36     98.60 o
   7  -7   8      960.12     1095.46    201.29 o
   8  -7   8     1829.40     1905.83    267.91 o
   9  -7   8       53.15       -7.84     86.93 o
  -8  -6   8      595.19      722.51    176.71 o
  -7  -6   8     1847.21     1482.78    213.76 o
  -6  -6   8     4639.09     4528.85    367.67 o
  -5  -6   8       10.63       18.53     59.85 o
  -4  -6   8     5388.83     5182.95    373.37 o
  -3  -6   8     1611.29     1633.83    181.70 o
  -2  -6   8     4155.12     3999.44    296.41 o
  -1  -6   8     3806.65     3801.35    280.74 o
   0  -6   8     1911.48     2038.02    105.05 o
   1  -6   8     2367.63     2442.22    129.41 o
   2  -6   8     2400.08     2509.19    122.54 o
   3  -6   8     5649.15     6062.18    217.33 o
   4  -6   8     8444.42     8662.13    290.62 o
   5  -6   8      316.73      330.25     63.97 o
   6  -6   8     3238.43     3159.81    175.48 o
   7  -6   8     3690.46     3537.28    193.16 o
   8  -6   8      248.88      323.44     98.33 o
   9  -6   8     2171.49     2258.75    163.74 o
  10  -6   8      514.95      436.15    121.84 o
  -9  -5   8      186.13       64.84    108.30 o
  -8  -5   8     2059.94     2195.31    270.76 o
  -7  -5   8     1712.99     2208.85    255.09 o
  -6  -5   8      342.07      347.00    117.57 o
  -5  -5   8     4504.99     4493.93    349.14 o
  -4  -5   8     2121.23     1923.83    200.22 o
  -3  -5   8     6298.13     6201.59    271.67 o
  -2  -5   8     4492.70     4759.57    218.00 o
  -1  -5   8     1183.91     1360.00     80.16 o
   0  -5   8     1077.86     1208.23     76.18 o
   1  -5   8     1565.92     1541.57     61.85 o
   2  -5   8     3439.85     3412.19    105.94 o
   3  -5   8    11465.97    11557.44    254.21 o
   4  -5   8       92.88       58.93     23.43 o
   5  -5   8     3315.49     3273.38    142.93 o
   6  -5   8     3926.74     3655.27    186.99 o
   7  -5   8      611.74      701.29     86.57 o
   8  -5   8     5158.04     5303.22    253.38 o
   9  -5   8       50.34       54.70     47.07 o
  10  -5   8     2312.28     2174.42    162.16 o
  11  -5   8     1491.44     1594.64    267.91 o
  -9  -4   8     3153.83     3336.07    343.44 o
  -8  -4   8     1117.83     1277.57    215.18 o
  -7  -4   8      971.03      822.26    172.43 o
  -6  -4   8     2314.64     2512.74    166.67 o
  -5  -4   8       18.12       -1.93     35.45 o
  -3  -4   8     2480.48     1600.21    122.32 o
  -2  -4   8     2083.44     2166.92    101.12 o
  -1  -4   8     9456.14     9566.90    265.20 o
   0  -4   8      324.08      368.88     36.78 o
   1  -4   8     4014.97     3908.43    116.52 o
   2  -4   8     3448.84     3459.63    108.02 o
   3  -4   8      442.54      466.39     35.05 o
   4  -4   8     9208.83     9411.94    233.96 o
   5  -4   8     1579.12     1629.80     72.23 o
   6  -4   8      881.43      931.86     90.14 o
   7  -4   8     4230.05     4127.56    202.36 o
   8  -4   8      305.15      286.93     61.78 o
   9  -4   8     3583.70     3706.13    218.39 o
  10  -4   8      334.94      303.99     97.97 o
  11  -4   8     1604.22     1749.28    173.86 o
  12  -4   8     1925.87     1463.54    272.19 o
 -10  -3   8     3646.00     4609.36    430.37 o
  -9  -3   8       33.04       98.33    112.58 o
  -8  -3   8     2963.43     2374.15    280.02 o
  -7  -3   8     1950.58     2230.14    171.64 o
  -6  -3   8      300.33      301.42     70.61 o
  -5  -3   8     5710.11     5913.16    282.23 o
  -4  -3   8      366.55      360.76     44.90 o
  -3  -3   8     6196.29     6495.57    200.19 o
  -2  -3   8     6153.51     6442.72    195.25 o
  -1  -3   8      491.32      584.07     52.04 o
   0  -3   8     5271.84     4956.14    222.95 o
   1  -3   8     5138.72     5285.62    189.44 o
   2  -3   8     3061.32     3188.90    116.39 o
   3  -3   8    10296.73     9807.84    300.16 o
   4  -3   8       10.02       31.51     16.31 o
   5  -3   8     6196.21     6215.59    170.17 o
   6  -3   8     5869.09     5973.45    227.64 o
   7  -3   8     1068.43     1046.69     75.51 o
   8  -3   8     1405.01     1533.81    129.42 o
   9  -3   8        5.80      -15.39     34.88 o
  10  -3   8     1618.31     1839.62    138.67 o
  11  -3   8     1419.82     1509.94    131.93 o
  12  -3   8      160.89       14.25     88.35 o
 -10  -2   8      134.15      159.61    123.98 o
  -9  -2   8     5551.12     5937.23    321.88 o
  -8  -2   8     1432.20     1604.66    155.05 o
  -7  -2   8     2252.68     2312.88    231.57 o
  -6  -2   8     3554.11     3755.75    288.58 o
  -5  -2   8       54.51       23.38     31.01 o
  -4  -2   8     2981.95     3079.48    121.75 o
  -3  -2   8     2648.78     2570.53    104.90 o
  -2  -2   8     2000.80     1943.64     84.38 o
  -1  -2   8     9128.27     9487.25    339.23 o
   0  -2   8      523.12      607.75     54.94 o
   1  -2   8     3908.25     3944.96    301.54 o
   2  -2   8    15670.12    15925.89    413.11 o
   3  -2   8      608.77      628.65     44.02 o
   4  -2   8    15455.09    15959.09    335.57 o
   5  -2   8      559.77      611.58     39.78 o
   6  -2   8     3447.03     3422.95    111.06 o
   7  -2   8     5082.19     5591.58    200.16 o
   8  -2   8      136.67       92.62     35.93 o
   9  -2   8      892.36      943.06     78.45 o
  10  -2   8      174.64      202.28     58.15 o
  11  -2   8     2043.73     2098.77    150.74 o
  12  -2   8     5755.17     5671.03    475.97 o
  13  -2   8      337.80      196.66    129.68 o
 -10  -1   8     2977.63     3304.40    245.46 o
  -9  -1   8      589.32      605.60    112.87 o
  -8  -1   8     2581.39     2914.53    201.93 o
  -7  -1   8     2484.69     2785.45    186.07 o
  -6  -1   8       31.14       14.93     37.81 o
  -5  -1   8     4807.69     5462.64    215.56 o
  -4  -1   8     1302.82     1321.22     78.61 o
  -3  -1   8     4240.49     4543.70    154.75 o
  -2  -1   8     9088.62     8944.99    257.38 o
  -1  -1   8      197.35      187.10     43.61 o
   0  -1   8     7093.54     6885.76    224.82 o
   1  -1   8     6019.19     6500.68    192.51 o
   2  -1   8     4739.87     4905.83    184.30 o
   3  -1   8     9424.39     9737.20    214.23 o
   4  -1   8      700.42      724.61     48.90 o
   5  -1   8     9072.36     9561.34    216.55 o
   6  -1   8     3202.34     3373.07    106.58 o
   7  -1   8     1630.85     1755.28     81.45 o
   8  -1   8     8075.38     8089.78    272.01 o
   9  -1   8      213.95      248.82     45.49 o
  10  -1   8     5701.81     5486.02    221.63 o
  11  -1   8     4430.65     4777.41    205.23 o
  12  -1   8      339.79      357.69    136.81 o
  13  -1   8     1989.96     2329.98    312.80 o
 -10   0   8      354.81      149.99     83.85 o
  -9   0   8     4943.64     5236.17    301.80 o
  -8   0   8      893.05      943.90    126.41 o
  -7   0   8     3247.54     3213.72    205.57 o
  -6   0   8     3853.82     3866.25    237.29 o
  -5   0   8      195.50      201.58     44.80 o
  -4   0   8     5842.27     5683.81    360.76 o
  -3   0   8     1714.39     1759.48    130.30 o
  -2   0   8     5102.22     5001.95    162.77 o
  -1   0   8     8628.32     8649.19    247.03 o
   0   0   8      513.06      593.26     45.80 o
   1   0   8     1654.31     1303.55     63.76 o
   2   0   8     7932.25     7866.63    191.50 o
   3   0   8     1066.84     1339.77     54.89 o
   4   0   8    16008.43    16649.78    390.00 o
   5   0   8      429.28      425.08     48.91 o
   6   0   8     4176.88     4290.39    124.36 o
   7   0   8     5772.92     6040.56    210.37 o
   8   0   8        6.78       20.41     23.77 o
   9   0   8     3364.50     3417.40    209.68 o
  10   0   8     4452.78     4232.81    250.91 o
  11   0   8      766.91      588.43    112.81 o
  12   0   8     1864.14     1619.56    176.47 o
  13   0   8       42.29        3.56     84.79 o
 -10   1   8     5124.30     5678.26    332.73 o
  -9   1   8      136.41      211.16     80.46 o
  -8   1   8     1564.32     1932.35    171.77 o
  -7   1   8     2727.16     2939.72    423.60 o
  -6   1   8      104.84       47.94     37.61 o
  -5   1   8     8087.88     8288.87    298.47 o
  -4   1   8     1111.18     1073.00     83.64 o
  -3   1   8     1624.83     1689.83     95.23 o
  -2   1   8     5511.75     5385.39    173.14 o
  -1   1   8      392.79      261.46     48.94 o
   0   1   8    10303.23    10249.28    333.43 o
   1   1   8     2093.00     2075.80     97.89 o
   2   1   8     3595.53     3444.98    106.23 o
   3   1   8    26417.87    27686.94    681.61 o
   4   1   8      135.72      150.55     25.91 o
   5   1   8     9450.76     9661.00    313.69 o
   6   1   8     3100.04     2912.59    163.73 o
   7   1   8      808.35      777.26     65.69 o
   8   1   8     7667.75     7475.40    240.82 o
   9   1   8      353.92      318.93     60.88 o
  10   1   8     1384.00      830.81    306.74 o
  11   1   8     1157.19     1417.02    155.33 o
  12   1   8      345.13      414.15     99.87 o
  13   1   8     3114.44     3313.98    255.19 o
  14   1   8      130.92      138.23    121.84 o
 -10   2   8       27.90       24.54     63.76 o
  -9   2   8     2991.17     3110.92    359.47 o
  -8   2   8      415.31      375.05     87.95 o
  -7   2   8      531.44      564.29    120.09 o
  -6   2   8     3838.36     3873.55    180.51 o
  -5   2   8      654.29      709.44    103.40 o
  -4   2   8     5587.58     5253.52    208.12 o
  -3   2   8     4159.93     4190.89    212.54 o
  -2   2   8      110.42      113.32     32.29 o
  -1   2   8    21264.21    20679.69    531.47 o
   0   2   8      154.24      243.38     30.15 o
   1   2   8     7102.69     7480.19    248.32 o
   2   2   8     5519.40     5427.70    135.80 o
   3   2   8       31.80       21.19     15.32 o
   4   2   8    18786.03    19586.90    494.94 o
   5   2   8     3220.08     3148.46    135.47 o
   6   2   8     2461.78     2292.14    116.69 o
   7   2   8     5522.52     5791.14    192.63 o
   8   2   8      120.08      149.12     35.98 o
   9   2   8     5648.81     5536.50    230.92 o
  10   2   8     5392.91     5727.20    243.41 o
  11   2   8      485.62      602.85     87.39 o
  12   2   8     2293.25     2525.48    167.42 o
  13   2   8       41.54       21.14     65.90 o
  14   2   8     1605.09     1679.67    197.50 o
 -10   3   8     4692.12     4662.09    406.14 o
  -9   3   8       26.11       15.19     85.50 o
  -8   3   8     4644.51     4823.20    227.30 o
  -7   3   8     1599.51     1857.94    132.17 o
  -6   3   8        8.07      -29.46     29.80 o
  -5   3   8     4852.98     5032.61    210.34 o
  -4   3   8     4594.26     4611.38    229.49 o
  -3   3   8     3743.81     3849.16    163.68 o
  -2   3   8    18037.09    18008.23    657.82 o
  -1   3   8       31.98       47.34     22.32 o
   0   3   8     5804.67     5217.05    165.22 o
   1   3   8      151.26      106.07     24.20 o
   2   3   8     7740.16     8438.96    237.92 o
   3   3   8     5694.20     5508.43    140.27 o
   4   3   8      308.66      368.10     35.89 o
   5   3   8     8991.99     9396.37    266.20 o
   6   3   8     7332.43     7956.31    336.37 o
   7   3   8       19.02        9.76     17.23 o
   8   3   8     6047.46     6463.28    214.01 o
   9   3   8      738.52      701.92     77.96 o
  10   3   8     3376.92     3587.38    178.48 o
  11   3   8     7211.73     7001.94    348.40 o
  12   3   8        9.11      -28.94     52.13 o
  13   3   8     3249.81     3435.82    347.00 o
  14   3   8      112.28       34.51     75.05 o
  -9   4   8     2280.06     2624.25    299.98 o
  -8   4   8     1048.00     1181.33    119.62 o
  -7   4   8     2085.72     1769.10    161.71 o
  -6   4   8     5306.82     5126.37    220.93 o
  -5   4   8      423.63      323.31     57.27 o
  -4   4   8     4697.46     4222.34    295.55 o
  -3   4   8     7100.21     7554.30    328.59 o
  -2   4   8      341.58      460.88    112.83 o
  -1   4   8     7766.11     7693.41    264.93 o
   0   4   8      814.88      863.95     55.74 o
   1   4   8     8028.26     7836.91    259.17 o
   2   4   8     6553.22     6402.19    149.35 o
   3   4   8      147.05      128.83     23.10 o
   4   4   8    14756.96    14688.73    330.92 o
   5   4   8     1957.70     2022.77     70.12 o
   6   4   8     4792.00     5099.75    148.19 o
   7   4   8     8890.91     8821.19    302.02 o
   8   4   8      417.47      382.56     49.58 o
   9   4   8     7391.14     7006.23    232.17 o
  10   4   8      778.32      862.67     89.47 o
  11   4   8     1171.82     1329.48    201.65 o
  12   4   8     8682.63     9137.48    436.40 o
  13   4   8      767.70      718.59    126.67 o
  14   4   8     2456.50     2311.20    218.40 o
  -9   5   8      261.48      331.33    134.67 o
  -8   5   8     2402.90     2417.71    599.59 o
  -7   5   8     4733.85     4895.11    280.80 o
  -6   5   8      227.82      211.76     54.73 o
  -5   5   8     3822.61     3828.86    177.33 o
  -4   5   8      904.40      860.85     94.92 o
  -3   5   8     3427.00     3643.60    244.40 o
  -2   5   8     4103.12     4364.75    153.81 o
  -1   5   8       12.78       -6.81     17.18 o
   0   5   8     9590.74     9734.16    275.08 o
   1   5   8     4815.01     4747.20    131.57 o
   2   5   8     5735.30     5870.17    152.19 o
   3   5   8    12464.06    12928.00    295.60 o
   4   5   8      321.44      307.62     26.00 o
   5   5   8     9524.58     9457.00    238.35 o
   6   5   8     7133.11     7416.26    221.79 o
   7   5   8     1435.94     1401.02     94.05 o
   8   5   8     2872.04     2779.05    118.32 o
   9   5   8      350.33      334.05     61.30 o
  10   5   8     1972.44     1830.29    153.01 o
  11   5   8     5530.97     5655.33    300.79 o
  12   5   8      348.72      278.31     83.06 o
  13   5   8     2333.91     2280.26    201.50 o
  14   5   8     1301.71     1161.66    161.19 o
  -9   6   8     3229.79     3216.36    340.59 o
  -8   6   8      515.42      215.80    260.79 o
  -7   6   8      567.61      628.76    231.22 o
  -6   6   8     6600.06     6288.35    316.17 o
  -5   6   8     1617.39     1440.32    109.18 o
  -4   6   8     1662.53     1711.46    110.33 o
  -3   6   8     3700.94     3697.74    162.67 o
  -2   6   8      831.53      814.50     62.58 o
  -1   6   8     8986.04     9264.57    309.91 o
   0   6   8     1083.16     1038.73     54.59 o
   1   6   8     3128.99     2915.53     94.47 o
   2   6   8     6389.60     6129.53    160.43 o
   3   6   8      762.76      731.80     41.60 o
   4   6   8     2179.46     1822.00     78.03 o
   5   6   8     5555.60     5689.20    151.49 o
   6   6   8     5999.49     6126.49    191.51 o
   7   6   8     9155.03     9114.90    307.08 o
   8   6   8       89.92       56.04     26.97 o
   9   6   8     1459.82     1259.95     83.42 o
  10   6   8     6300.94     5969.78    300.06 o
  11   6   8     1848.53     2054.58    168.70 o
  12   6   8     3814.41     3945.80    244.46 o
  13   6   8       59.10       16.92     65.35 o
  14   6   8     1274.68     1400.12    258.65 o
  -8   7   8     1466.48      975.68    344.51 o
  -7   7   8     3751.46     3719.11    237.63 o
  -6   7   8       10.29      -16.18     47.74 o
  -5   7   8     6797.09     6586.21    319.02 o
  -4   7   8     2620.04     2594.31    135.72 o
  -3   7   8     2290.91     2188.56    121.59 o
  -2   7   8     3597.24     3558.32    135.27 o
  -1   7   8      104.79       97.08     24.75 o
   0   7   8    12802.55    13281.12    351.17 o
   1   7   8     5621.66     5585.20    151.57 o
   2   7   8     2340.99     2479.18     75.22 o
   3   7   8      532.38      501.36     32.79 o
   4   7   8       32.03       57.31     16.51 o
   5   7   8     4207.02     4401.13    114.10 o
   6   7   8     7571.32     7849.25    205.22 o
   7   7   8     1313.11     1439.38     77.12 o
   8   7   8    10776.65    11143.05    316.21 o
   9   7   8     1521.06     1781.60    139.61 o
  10   7   8     3143.56     3400.85    272.54 o
  11   7   8     2627.86     2624.23    321.35 o
  12   7   8       65.63       82.65     95.48 o
  13   7   8     3567.63     3770.00    370.52 o
  14   7   8     1080.75     1168.55    239.41 o
  -8   8   8      664.27      857.01    260.07 o
  -7   8   8      500.39      477.13    102.48 o
  -6   8   8     5263.28     5247.99    285.89 o
  -5   8   8      782.46      704.95    103.27 o
  -4   8   8     7594.84     7435.88    342.21 o
  -3   8   8     4678.10     4557.44    190.20 o
  -2   8   8       13.22       24.90     20.41 o
  -1   8   8     7036.14     7305.40    197.02 o
   0   8   8     1035.86      990.14     54.26 o
   1   8   8     4536.20     4352.53    114.81 o
   2   8   8     8865.08     8958.57    199.85 o
   3   8   8       37.64       34.62     14.38 o
   4   8   8     3086.92     2880.40     88.63 o
   5   8   8     2080.90     2193.58     70.22 o
   6   8   8     2171.40     2324.93     83.43 o
   7   8   8    11065.86    11416.33    312.31 o
   8   8   8       51.71       18.94     29.72 o
   9   8   8     8935.05     9085.23    379.37 o
  10   8   8     3784.69     3966.22    294.28 o
  11   8   8      450.03      577.15    143.22 o
  12   8   8     2367.06     2401.23    282.87 o
  13   8   8       41.85       69.12    109.02 o
  -7   9   8      323.55      283.97     76.16 o
  -6   9   8       47.72       66.90     49.20 o
  -5   9   8     3395.73     3398.87    177.71 o
  -4   9   8     2575.51     2483.78    159.19 o
  -3   9   8     1859.88     1483.06    213.39 o
  -2   9   8     5126.77     4958.42    239.30 o
  -1   9   8      256.33      251.68     35.03 o
   0   9   8     5098.90     5093.37    160.16 o
   1   9   8     3901.02     3991.44    107.11 o
   2   9   8       23.96        9.71     16.63 o
   3   9   8     8181.17     8498.58    209.26 o
   4   9   8      495.89      535.06     60.70 o
   5   9   8     3997.57     4053.03    118.94 o
   6   9   8     3294.85     3652.17    145.96 o
   7   9   8      532.69      589.54     52.48 o
   8   9   8     7967.12     7592.11    266.53 o
   9   9   8      598.81      639.38     93.54 o
  10   9   8     1410.47     1402.26    194.52 o
  11   9   8     3926.93     3841.97    334.89 o
  12   9   8       77.40      142.51    106.17 o
  13   9   8     3051.42     3334.65    341.30 o
  -7  10   8      229.58      287.79     69.71 o
  -6  10   8     3792.52     3845.09    360.85 o
  -5  10   8      413.70      428.32     85.67 o
  -4  10   8     2924.34     2901.33    154.58 o
  -3  10   8     4235.71     4117.41    183.68 o
  -2  10   8      466.21      425.50     61.56 o
  -1  10   8     5016.57     4884.25    192.06 o
   0  10   8     1195.89     1065.19     79.30 o
   1  10   8     6918.33     7124.66    187.26 o
   2  10   8     2589.51     2663.16     89.17 o
   3  10   8     1027.56     1005.30    119.61 o
   4  10   8     2364.97     2434.44     82.52 o
   5  10   8     2047.29     2070.99     88.41 o
   6  10   8     2581.43     2467.92    101.73 o
   7  10   8     8102.65     8326.85    567.17 o
   8  10   8        0.96       15.67     39.26 o
   9  10   8     3707.37     4031.74    257.58 o
  10  10   8     2463.90     2336.39    242.26 o
  11  10   8      144.87      255.09    106.88 o
  12  10   8     1953.21     2209.56    269.34 o
  13  10   8      475.94      632.73    180.98 o
  -6  11   8        2.85        5.12     45.88 o
  -5  11   8     3344.22     3477.50    182.48 o
  -4  11   8     1804.29     1891.14    130.65 o
  -3  11   8     2190.21     2091.16    128.75 o
  -2  11   8     5912.39     5901.57    230.55 o
  -1  11   8      732.06      726.78     73.79 o
   0  11   8     1072.53     1153.38    105.71 o
   1  11   8      867.26      830.35     70.11 o
   2  11   8       19.04       -5.40     25.51 o
   3  11   8     6441.13     5893.52    485.49 o
   4  11   8     1018.77      893.80     67.12 o
   5  11   8     2958.01     2759.55    196.35 o
   6  11   8     4659.95     4879.21    185.09 o
   7  11   8      557.09      594.32     78.79 o
   8  11   8     4672.51     4702.25    239.54 o
   9  11   8      422.06      540.82    115.07 o
  10  11   8     1840.98     1467.10    199.51 o
  11  11   8     3323.65     3537.72    323.49 o
  12  11   8       55.87       96.19    104.74 o
  -5  12   8      530.55      477.81     80.15 o
  -4  12   8     1992.47     2096.84    141.45 o
  -3  12   8     1822.28     2056.38    133.52 o
  -2  12   8      218.10      151.03     48.98 o
  -1  12   8     3660.47     3707.46    259.01 o
   0  12   8     2048.98     2086.41    115.60 o
   1  12   8       59.06       68.93     31.68 o
   2  12   8     5840.19     5657.10    206.45 o
   3  12   8      130.77      136.28     35.67 o
   4  12   8     5005.49     4871.33    182.29 o
   5  12   8     3605.25     3686.06    152.60 o
   6  12   8     1190.11     1215.99     84.16 o
   7  12   8     3597.53     3731.67    304.25 o
   8  12   8     1260.84     1290.70    114.86 o
   9  12   8     1907.94     2072.91    156.03 o
  10  12   8      838.39     1038.16    175.28 o
  11  12   8      241.86      321.35    122.56 o
  -4  13   8      565.94      430.57     85.20 o
  -3  13   8      677.19      604.67     84.28 o
  -2  13   8     4405.37     4225.97    192.13 o
  -1  13   8       67.94       47.21     39.38 o
   0  13   8     3565.31     3738.83    165.53 o
   1  13   8     3904.61     3892.26    165.32 o
   2  13   8       62.03       57.14     31.56 o
   3  13   8     3322.11     3305.37    141.71 o
   4  13   8       66.82       36.44     28.96 o
   5  13   8     1859.72     2108.79    109.73 o
   6  13   8     4983.54     5016.81    194.11 o
   7  13   8       37.96       35.06     38.52 o
   8  13   8     4032.86     4123.96    475.26 o
   9  13   8       99.83       55.58     69.83 o
  10  13   8      971.11     1281.13    195.23 o
  11  13   8     1931.66     1915.28    247.25 o
  -2  14   8      186.67      165.02     55.19 o
  -1  14   8     4274.36     4319.45    193.97 o
   0  14   8      577.49      544.30     73.19 o
   1  14   8     1910.21     1847.34    111.43 o
   2  14   8     3270.19     3135.39    142.64 o
   3  14   8        0.68       -9.54     28.39 o
   4  14   8     3195.00     3289.55    144.51 o
   5  14   8     1027.67     1077.74     80.80 o
   6  14   8      305.85      349.52     55.83 o
   7  14   8     4434.74     4631.56    225.48 o
   8  14   8      466.10      606.95     86.44 o
   9  14   8     2210.01     2253.74    232.29 o
   0  15   8     4005.24     4120.73    185.69 o
   1  15   8     3732.93     3666.47    166.82 o
   2  15   8       49.48        8.34     36.33 o
   3  15   8     1274.63     1305.30     91.29 o
   4  15   8       63.15       73.29     37.99 o
   5  15   8     1817.43     1681.36    169.84 o
   6  15   8     3083.75     3347.85    151.43 o
   7  15   8      146.98      153.32     55.36 o
   8  15   8     2193.57     2461.79    230.86 o
   4  16   8     1035.46     1116.23    112.29 o
  -3 -10   9      258.37      246.54    104.74 o
  -2 -10   9     4017.69     3945.95    214.79 o
  -1 -10   9      764.52      771.30     95.36 o
   0 -10   9     1930.92     2053.75    194.88 o
   1 -10   9     1832.45     1376.52    402.94 o
   2 -10   9      116.55      131.50     68.05 o
   3 -10   9     1950.78     2023.28    158.24 o
   4 -10   9      928.20     1110.87    103.78 o
   5 -10   9      503.68      616.45     85.92 o
  -5  -9   9     1225.97     1056.68    179.56 o
  -4  -9   9     1116.78     1286.12    188.11 o
  -3  -9   9     3041.90     3078.13    271.47 o
  -2  -9   9        2.39       15.20     44.07 o
  -1  -9   9     4860.53     4954.77    247.43 o
   0  -9   9     2993.52     2779.56    168.34 o
   1  -9   9     1987.27     2049.55    146.30 o
   2  -9   9     1773.00     1968.95    163.53 o
   3  -9   9        2.37       20.65     42.05 o
   4  -9   9     1386.74     1432.62    108.87 o
   5  -9   9     1984.09     2153.51    135.05 o
   6  -9   9      195.65      195.47     58.11 o
   7  -9   9     2454.88     2595.39    157.50 o
  -6  -8   9      108.43      103.32     98.33 o
  -5  -8   9     3180.86     2711.18    268.62 o
  -4  -8   9     1874.40     2034.28    228.72 o
  -3  -8   9      745.05      942.68    153.91 o
  -2  -8   9     4196.73     3967.37    309.24 o
  -1  -8   9      193.16       77.60     44.20 o
   0  -8   9     3089.45     3323.45    187.25 o
   1  -8   9     1580.03     1658.48    130.46 o
   2  -8   9        8.88        4.58     53.44 o
   3  -8   9     2218.19     2071.63    555.06 o
   4  -8   9      789.82      954.29     87.47 o
   5  -8   9     2170.91     2265.56    133.20 o
   6  -8   9     3573.57     3633.01    217.20 o
   7  -8   9       19.35       46.96     45.31 o
   8  -8   9     1615.49     2144.72    277.89 o
  -7  -7   9        2.99      -22.09     85.50 o
  -6  -7   9     2540.30     2179.63    261.50 o
  -5  -7   9      764.14      637.00    145.36 o
  -4  -7   9     3079.10     3611.11    305.68 o
  -3  -7   9     1952.70     2054.94    219.46 o
  -2  -7   9       11.61      -14.25     57.72 o
  -1  -7   9     4584.04     4315.09    324.91 o
   0  -7   9     2917.47     2890.24    168.33 o
   1  -7   9       92.91       46.73     39.19 o
   2  -7   9     6757.16     6652.04    301.89 o
   3  -7   9       42.17       15.09     38.34 o
   4  -7   9     4265.38     4255.94    179.67 o
   5  -7   9     2348.17     2744.60    225.52 o
   6  -7   9      396.19      319.35     59.60 o
   7  -7   9     5320.68     5773.52    278.09 o
   8  -7   9      203.12      226.40     72.68 o
   9  -7   9     1122.65      829.39    189.53 o
  -8  -6   9      702.23      774.52    197.37 o
  -7  -6   9     2386.75     1705.80    239.41 o
  -6  -6   9      454.49      432.51    136.09 o
  -5  -6   9     4064.80     4513.88    361.97 o
  -4  -6   9     1378.37     1334.57    183.83 o
  -3  -6   9       98.93      119.71     76.24 o
  -2  -6   9     6807.07     6720.59    447.47 o
  -1  -6   9      174.57      271.47     91.20 o
   0  -6   9     1950.72     1935.45    157.11 o
   1  -6   9     1369.28      755.10    235.14 o
   2  -6   9        2.37        9.20     33.07 o
   3  -6   9     5402.08     2088.43    206.63 o
   4  -6   9     1896.95     1848.19    106.85 o
   5  -6   9     1647.74     1808.18    128.91 o
   6  -6   9     3781.21     3674.73    351.29 o
   7  -6   9        7.64       27.88     44.00 o
   8  -6   9     2390.82     2270.09    157.46 o
   9  -6   9      879.38      609.93    166.73 o
  10  -6   9      115.61      156.76    114.72 o
  -8  -5   9     1260.41     1660.91    249.39 o
  -7  -5   9       55.82       52.73     92.63 o
  -6  -5   9     2898.82     3199.26    306.39 o
  -5  -5   9     1464.87     1419.36    197.37 o
  -4  -5   9     2030.98     2457.52    241.55 o
  -3  -5   9     6618.49     7074.01    476.68 o
  -2  -5   9        9.48       -0.06     33.43 o
  -1  -5   9     9643.68     9791.44    391.84 o
   0  -5   9     2385.91     2582.86    121.20 o
   1  -5   9     1830.86     1945.18     75.72 o
   2  -5   9     4263.91     4488.03    147.05 o
   3  -5   9     1437.36     1528.14     97.05 o
   4  -5   9     4977.56     5065.24    192.41 o
   5  -5   9     2998.50     2870.19    134.74 o
   6  -5   9       41.50       42.19     34.10 o
   7  -5   9     4471.03     4639.26    499.13 o
   8  -5   9      623.24      523.08     81.57 o
   9  -5   9     2819.75     2752.61    174.65 o
  10  -5   9     1511.86     1977.27    278.60 o
  11  -5   9       12.08        8.55     93.34 o
  -9  -4   9      810.46      643.42    185.26 o
  -8  -4   9      942.01      759.56    188.82 o
  -7  -4   9     2198.05     2416.91    278.60 o
  -6  -4   9      741.26      855.04    170.29 o
  -5  -4   9     3883.21     3903.25    328.48 o
  -4  -4   9     3967.69     3985.11    572.88 o
  -3  -4   9     1079.30     1117.78    104.69 o
  -2  -4   9    10357.77    10818.49    371.13 o
  -1  -4   9     6257.93     6068.30    187.59 o
   0  -4   9     3516.29     3620.61    126.99 o
   1  -4   9     1535.05     1559.66     68.55 o
   2  -4   9      533.79      488.05     62.28 o
   3  -4   9     6726.58     6469.93    347.27 o
   4  -4   9     3585.50     3688.91    108.23 o
   5  -4   9      825.21      719.85     81.09 o
   6  -4   9     8328.00     8566.95    289.25 o
   7  -4   9      397.12      415.52     57.05 o
   8  -4   9     4854.02     4929.72    235.01 o
   9  -4   9     2215.51     2202.74    179.20 o
  10  -4   9      930.36      952.65    199.51 o
  11  -4   9     3699.84     3758.60    388.33 o
  -9  -3   9     2703.46     2434.01    314.23 o
  -8  -3   9     4447.69     4226.02    384.05 o
  -7  -3   9      406.55      512.31    148.21 o
  -6  -3   9     3955.89     3961.91    226.71 o
  -5  -3   9      820.90      871.07    104.60 o
  -4  -3   9     3601.68     3580.86    198.72 o
  -3  -3   9     6178.26     6579.06    207.72 o
  -2  -3   9      644.20      730.42     56.93 o
  -1  -3   9     3563.99     3705.37    130.38 o
   0  -3   9      381.07      405.15     41.96 o
   1  -3   9     1510.40     1397.69     81.25 o
   2  -3   9     6179.90     6482.21    195.32 o
   3  -3   9      750.53      741.79     50.38 o
   4  -3   9     6538.05     6948.74    218.49 o
   5  -3   9     6250.73     6581.85    166.64 o
   6  -3   9      382.81      345.88     40.04 o
   7  -3   9     5000.74     5070.96    210.56 o
   8  -3   9      516.61      568.45     72.03 o
   9  -3   9     2295.98     2435.61    151.66 o
  10  -3   9     2948.52     2616.41    300.69 o
  11  -3   9        1.47      -31.35     66.27 o
  12  -3   9     2691.87     2423.32    322.06 o
  -9  -2   9     2716.37     2870.07    338.45 o
  -8  -2   9      260.89      291.14     87.13 o
  -7  -2   9     4429.94     4540.96    348.43 o
  -6  -2   9        7.40      -12.05     44.00 o
  -5  -2   9      511.85      375.22     76.49 o
  -4  -2   9     3835.86     3993.77    171.24 o
  -3  -2   9      156.76      162.18     33.95 o
  -2  -2   9     8241.56     8563.90    252.48 o
  -1  -2   9       46.47       74.55     25.06 o
   0  -2   9     1978.57     1730.23     80.59 o
   1  -2   9    10775.71    10672.26    297.04 o
   2  -2   9      184.31      156.63     30.01 o
   3  -2   9    14786.51    14982.37    399.44 o
   4  -2   9     4161.16     4365.37    191.77 o
   5  -2   9     3139.87     3319.11     99.69 o
   6  -2   9     7460.68     7426.55    183.66 o
   7  -2   9       73.18       70.75     26.42 o
   8  -2   9     3396.74     3408.60    130.72 o
   9  -2   9     1304.86     1235.18     88.88 o
  10  -2   9     1904.34     1963.15    257.94 o
  11  -2   9     3438.55     3591.87    364.82 o
  12  -2   9     1594.82     1937.37    288.58 o
  -9  -1   9     1162.70     1103.98    150.42 o
  -8  -1   9     4185.25     4064.70    251.99 o
  -7  -1   9        5.30      -34.78     45.10 o
  -6  -1   9     4316.77     4911.92    263.54 o
  -5  -1   9     4129.44     4138.35    183.05 o
  -4  -1   9     4136.73     4122.93    177.04 o
  -3  -1   9     6114.23     6130.75    225.56 o
  -2  -1   9        4.28        3.25     22.59 o
  -1  -1   9     7627.59     7425.17    222.56 o
   0  -1   9     6420.73     6204.69    219.93 o
   1  -1   9      651.73      725.82     52.94 o
   2  -1   9     7411.75     7766.63    204.92 o
   3  -1   9     1669.42     1694.74     72.10 o
   4  -1   9     6230.03     6307.14    178.37 o
   5  -1   9     5848.42     5897.88    179.96 o
   6  -1   9      240.82      239.70     28.27 o
   7  -1   9     6006.76     5461.20    264.10 o
   8  -1   9     1227.97     1130.77    128.04 o
   9  -1   9     2193.26     2317.77    117.77 o
  10  -1   9     3997.24     4058.48    174.96 o
  11  -1   9        2.24      -71.97     67.69 o
  12  -1   9     1106.41     1338.85    242.97 o
  13  -1   9      770.75      940.54    221.60 o
  -9   0   9     2706.12     2870.12    278.60 o
  -8   0   9     1232.77     1193.60    146.81 o
  -7   0   9     4774.19     5140.61    283.17 o
  -6   0   9      714.12      671.82     81.16 o
  -5   0   9     3182.79     3151.52    155.52 o
  -4   0   9     1821.90     1812.63    110.53 o
  -3   0   9      715.51      713.20     69.00 o
  -2   0   9     7060.89     7187.57    221.40 o
  -1   0   9     1672.33     1668.28     80.12 o
   0   0   9     2891.22     2641.59    119.12 o
   1   0   9     7696.32     7460.94    255.35 o
   2   0   9      906.97      914.30     53.19 o
   3   0   9    11038.44    11776.31    254.27 o
   4   0   9    10053.01    10775.93    271.09 o
   5   0   9     6107.04     6411.63    183.31 o
   6   0   9     8600.25     8493.10    296.75 o
   7   0   9      307.13      304.40     30.87 o
   8   0   9     1974.02     1921.89     87.89 o
   9   0   9     4477.63     4651.82    162.03 o
  10   0   9      619.55      750.88     65.39 o
  11   0   9     4441.18     4440.16    218.90 o
  12   0   9      278.94      265.40     86.86 o
  13   0   9     1178.46     1094.45    235.14 o
  -9   1   9     1605.30     1589.69    173.83 o
  -8   1   9     3800.91     4031.47    253.43 o
  -7   1   9      216.17      137.87     63.99 o
  -6   1   9     5973.03     6244.69    254.27 o
  -5   1   9      568.84      624.90     75.23 o
  -4   1   9     1309.07     1308.49     96.27 o
  -3   1   9     8937.74     8963.35    310.39 o
  -2   1   9      741.98      768.54    102.25 o
  -1   1   9    11114.26    11191.72    313.67 o
   0   1   9     5340.66     5257.69    169.15 o
   1   1   9      166.85      195.68     31.54 o
   2   1   9     7827.55     6682.14    494.57 o
   3   1   9     4148.85     4218.06    108.17 o
   4   1   9     8998.06     9660.67    246.97 o
   5   1   9     8427.93     8179.27    279.10 o
   6   1   9     1190.64     1286.32     79.50 o
   7   1   9     5077.64     5232.96    182.99 o
   8   1   9      107.17       95.21     23.79 o
   9   1   9     3170.66     3017.57    194.86 o
  10   1   9    11404.14    11433.81    409.54 o
  11   1   9      366.72      238.74     63.63 o
  12   1   9     1463.71     1214.10    124.61 o
  13   1   9     1402.84     1479.93    255.09 o
  -9   2   9     1524.83     1653.90    179.68 o
  -8   2   9      540.25      704.16    119.08 o
  -7   2   9     2952.95     2961.28    166.98 o
  -6   2   9      419.58      262.28     67.33 o
  -5   2   9     3706.81     3733.57    233.13 o
  -4   2   9     6810.98     7137.03    266.40 o
  -3   2   9      104.07      120.01     38.22 o
  -2   2   9     7623.53     7348.51    260.86 o
  -1   2   9    11798.63    12180.37    389.33 o
   0   2   9     6475.19     6323.47    224.35 o
   1   2   9     8598.24     8429.10    243.15 o
   2   2   9     1393.37     1591.12     75.16 o
   3   2   9     7716.52     7456.29    219.15 o
   4   2   9     2253.81     2106.22     91.66 o
   5   2   9     2993.94     2968.47    116.38 o
   6   2   9     7336.16     7383.96    228.07 o
   7   2   9      106.04      101.42     30.38 o
   8   2   9     7937.61     7908.36    253.21 o
   9   2   9     6809.11     7199.55    242.64 o
  10   2   9      742.91      780.05    108.03 o
  11   2   9     3569.47     3456.63    361.05 o
  12   2   9      778.68      767.13    104.09 o
  13   2   9     1393.68     1561.93    223.38 o
  14   2   9     2546.70     2852.97    343.44 o
  -9   3   9      932.44      860.02    190.25 o
  -8   3   9     2713.24     2925.66    223.81 o
  -7   3   9     1085.99      933.44    120.08 o
  -6   3   9     2137.99     2116.45    137.95 o
  -5   3   9     1354.55     1330.38    105.09 o
  -4   3   9       93.13       89.23     38.19 o
  -3   3   9    12503.53    12688.57    415.76 o
  -2   3   9     4338.79     4381.68    178.58 o
  -1   3   9    11202.55    11257.21    364.39 o
   0   3   9      351.22      469.13     52.54 o
   1   3   9     1396.23     1438.38    112.66 o
   2   3   9    10319.99    10084.95    251.82 o
   3   3   9     2455.62     2480.49     72.99 o
   4   3   9     6812.93     6770.11    184.02 o
   5   3   9     9212.99     9110.77    263.80 o
   6   3   9       59.56       24.06     20.95 o
   7   3   9     8647.67     8717.11    264.88 o
   8   3   9     4736.55     4762.13    142.29 o
   9   3   9     1311.59     1361.70     92.75 o
  10   3   9     8505.49     8433.59    322.35 o
  11   3   9        6.92        3.90     40.91 o
  12   3   9     3461.17     3498.78    246.09 o
  13   3   9     1277.44     1252.73    237.99 o
  14   3   9      636.92      582.33    134.29 o
  -9   4   9     1733.21     1851.87    265.77 o
  -8   4   9      386.47      230.84     85.54 o
  -7   4   9     8247.67     9079.97    350.56 o
  -6   4   9      191.27      214.50     56.72 o
  -5   4   9     4937.03     4826.35    211.03 o
  -4   4   9     3293.48     3278.00    156.83 o
  -3   4   9      194.93      145.75     39.95 o
  -2   4   9     8506.14     8576.08    296.95 o
  -1   4   9     2157.51     2041.86    105.98 o
   0   4   9     3014.11     2846.39    128.22 o
   1   4   9    11928.57    12158.40    334.94 o
   2   4   9       28.12       16.69     15.35 o
   3   4   9    12416.66    12448.94    266.06 o
   4   4   9     3635.82     3610.66    113.63 o
   5   4   9     1161.95     1301.66     66.26 o
   6   4   9    10157.33    10361.44    250.61 o
   7   4   9      549.85      556.48     59.07 o
   8   4   9     5285.53     5266.63    185.89 o
   9   4   9      390.50      397.34     55.17 o
  10   4   9       28.40       42.27     38.08 o
  11   4   9     4476.70     4304.55    257.63 o
  12   4   9     1697.63     1789.22    178.18 o
  13   4   9      885.92      894.16    144.66 o
  14   4   9     2113.34     1931.24    205.68 o
  -9   5   9     1906.47     2372.73    304.25 o
  -8   5   9     4042.05     4308.71    272.67 o
  -7   5   9      327.35      394.16     91.25 o
  -6   5   9     6296.02     6347.54    265.33 o
  -5   5   9     1598.53     1587.42    115.97 o
  -4   5   9     1404.34     1301.95    100.30 o
  -3   5   9     3655.01     3700.79    166.16 o
  -2   5   9     2630.33     2446.30    121.95 o
  -1   5   9     4205.75     4124.63    177.06 o
   0   5   9     9689.99     9949.55    284.88 o
   1   5   9      877.73      954.81     86.80 o
   2   5   9    10009.58     9446.42    229.27 o
   3   5   9     1422.74     1192.42     85.11 o
   4   5   9     7252.04     7401.21    185.51 o
   5   5   9    11356.39    11123.68    302.08 o
   6   5   9       14.02       10.81     18.09 o
   7   5   9     8882.33     9090.63    310.44 o
   8   5   9      371.57      417.55     52.32 o
   9   5   9      677.76      738.54     69.52 o
  10   5   9     7427.93     7742.00    257.83 o
  11   5   9       18.89      -41.90     38.73 o
  12   5   9     3734.39     3693.24    245.25 o
  13   5   9     2629.49     2624.04    353.42 o
  14   5   9       24.35       61.69     86.01 o
  -8   6   9      396.08      491.60    109.42 o
  -7   6   9     3529.27     3769.50    240.78 o
  -6   6   9      681.87      618.71    104.79 o
  -5   6   9     1671.05     1678.50    130.71 o
  -4   6   9     6051.10     5883.51    238.45 o
  -3   6   9       34.65       28.11     28.25 o
  -2   6   9     9026.87     9019.40    310.29 o
  -1   6   9     3388.69     3389.71    130.03 o
   0   6   9     4143.96     4124.17    144.75 o
   1   6   9    10913.98    11273.93    274.03 o
   2   6   9      875.55      953.48     45.99 o
   3   6   9    10064.17     9948.46    239.88 o
   4   6   9     4671.75     4595.28    130.70 o
   5   6   9      413.04      406.13     32.02 o
   6   6   9     7613.93     7441.25    357.28 o
   7   6   9      261.38      233.70     39.12 o
   8   6   9     6356.96     6689.98    217.79 o
   9   6   9     3285.76     3690.55    209.05 o
  10   6   9      258.21       78.92     44.15 o
  11   6   9     7111.19     7075.91    353.38 o
  12   6   9     1077.43      999.74    272.90 o
  13   6   9     2606.58     2356.14    204.53 o
  14   6   9     3549.56     2673.42    344.87 o
  -8   7   9     3237.10     3888.32    260.65 o
  -7   7   9       94.22      101.75     64.97 o
  -6   7   9     2858.27     2818.38    270.41 o
  -5   7   9     1746.24     1679.92    247.96 o
  -4   7   9      839.09      959.79     90.56 o
  -3   7   9     6149.70     6277.81    242.79 o
  -2   7   9      483.60      504.06     55.80 o
  -1   7   9     7320.67     7522.91    204.79 o
   0   7   9     7896.77     7555.67    220.33 o
   1   7   9      697.78      674.63     52.32 o
   2   7   9    10355.72    10799.18    259.53 o
   3   7   9      523.72      475.65     33.75 o
   4   7   9     1764.94     1688.08     60.97 o
   5   7   9     3800.22     4034.90    118.42 o
   6   7   9      212.14      309.53     36.24 o
   7   7   9     4769.96     4865.85    167.33 o
   8   7   9     2471.83     2508.68    110.86 o
   9   7   9     4088.65     4271.13    189.92 o
  10   7   9     7570.51     7585.38    291.12 o
  11   7   9      211.97      149.06     79.45 o
  12   7   9     3119.99     3242.80    295.70 o
  13   7   9     1285.39      837.22    203.07 o
  14   7   9      890.69      477.40    176.71 o
  -7   8   9     2746.47     2724.22    228.72 o
  -6   8   9      786.70      777.76    123.98 o
  -5   8   9     1931.75     1870.89    161.65 o
  -4   8   9     4248.25     4144.92    348.07 o
  -3   8   9      148.81      150.83     54.24 o
  -2   8   9     3394.62     3455.95    133.87 o
  -1   8   9     2689.74     2915.27    118.87 o
   0   8   9     4317.91     4374.54    134.07 o
   1   8   9     8530.58     8468.50    217.60 o
   2   8   9      249.61      289.77     29.56 o
   3   8   9     2781.85     2683.32     81.31 o
   4   8   9     2069.56     2129.25     70.81 o
   5   8   9     1207.63     1257.11     54.08 o
   6   8   9     5421.56     5439.02    167.42 o
   7   8   9      835.98      952.51     58.58 o
   8   8   9     6690.98     6329.56    239.15 o
   9   8   9     7521.57     7432.84    330.56 o
  10   8   9       87.97       85.43     44.16 o
  11   8   9     3066.31     3242.02    313.51 o
  12   8   9      546.80      646.98    168.16 o
  13   8   9     1034.95      495.21    168.16 o
  -7   9   9       22.97       -1.39     73.39 o
  -6   9   9     1839.75     2099.59    272.19 o
  -5   9   9     1893.64     1537.21    191.39 o
  -4   9   9       72.84       57.25     40.50 o
  -3   9   9     7508.09     7173.50    269.25 o
  -2   9   9     1501.60     1444.50    101.19 o
  -1   9   9     7805.89     7992.52    333.67 o
   0   9   9     7967.32     8529.99    223.72 o
   1   9   9      347.23      341.57     32.50 o
   2   9   9    10041.97    10254.16    228.65 o
   3   9   9     1025.50     1060.19     48.59 o
   4   9   9     2244.07     2391.28     78.60 o
   5   9   9     4311.21     4415.81    115.47 o
   6   9   9       16.02        7.24     17.48 o
   7   9   9     7999.82     8189.01    333.98 o
   8   9   9     2535.38     2532.83    129.53 o
   9   9   9     1016.77     1219.88    125.17 o
  10   9   9     4443.84     4950.94    330.61 o
  11   9   9      160.52      145.36     87.64 o
  12   9   9     2199.12     2337.10    287.15 o
  13   9   9     1711.77      723.22    181.70 o
  -6  10   9     1561.17     1702.51    137.25 o
  -5  10   9     1891.08     1838.15    135.22 o
  -4  10   9     3866.49     3731.06    218.61 o
  -3  10   9      102.54       38.01     37.07 o
  -2  10   9     7680.91     7922.37    286.59 o
  -1  10   9     4340.24     4326.23    181.23 o
   0  10   9     1456.62     1375.46     92.00 o
   1  10   9     2786.27     2677.55    125.37 o
   2  10   9        3.90       20.79     19.57 o
   3  10   9     2887.29     2947.28    142.72 o
   4  10   9     2491.44     2503.08     87.97 o
   5  10   9       13.07        1.65     21.44 o
   6  10   9     4110.68     4249.26    168.61 o
   7  10   9     2001.44     2101.84    190.96 o
   8  10   9     3718.07     3904.96    214.12 o
   9  10   9     3563.24     3965.83    224.15 o
  10  10   9      212.68      174.28     66.81 o
  11  10   9     4525.64     4662.80    389.75 o
  12  10   9     1041.17      645.55    162.46 o
  13  10   9      851.94      859.31    205.21 o
  -5  11   9     1940.11     1893.37    171.90 o
  -4  11   9     1211.01     1185.85    108.29 o
  -3  11   9     2866.03     3016.73    157.82 o
  -2  11   9      183.50      148.38     54.62 o
  -1  11   9     3856.87     3626.91    164.78 o
   0  11   9     4879.11     5162.49    363.75 o
   1  11   9      419.83      502.31     60.10 o
   2  11   9     4301.13     4116.01    165.84 o
   3  11   9     2291.76     2451.77    115.80 o
   4  11   9     3178.69     3139.92    135.30 o
   5  11   9     7188.30     7532.79    256.48 o
   6  11   9      617.87      697.99     66.28 o
   7  11   9     5703.67     4525.11    760.63 o
   8  11   9     1369.69     1474.53    127.87 o
   9  11   9     1694.35     1688.05    142.37 o
  10  11   9     1916.93     1518.43    149.63 o
  11  11   9       35.18      -43.46     72.68 o
  12  11   9     2607.18     2914.25    318.50 o
  -5  12   9      983.99     1051.72    115.43 o
  -4  12   9     2297.06     2451.90    168.47 o
  -3  12   9       32.04        6.19     42.27 o
  -2  12   9     4318.95     4074.31    188.59 o
  -1  12   9     1295.28     1384.88    103.08 o
   0  12   9      999.63     1049.11    103.52 o
   1  12   9     2749.17     2689.57    130.92 o
   2  12   9     2684.67     2422.94    120.57 o
   3  12   9     9676.86     9283.18    304.81 o
   4  12   9     2240.66     2298.05    114.35 o
   5  12   9      200.53      221.09     44.79 o
   6  12   9     4388.96     3933.81    355.89 o
   7  12   9     2347.67     2310.63    170.65 o
   8  12   9     4656.85     4610.31    508.03 o
   9  12   9     1519.70     1575.44    136.76 o
  10  12   9      186.13      144.60     64.10 o
  11  12   9     1388.43      632.73    156.04 o
  -3  13   9     2854.00     3165.05    173.23 o
  -2  13   9      324.82      267.27     63.02 o
  -1  13   9     1762.11     2035.48    128.48 o
   0  13   9     3415.67     3511.37    164.21 o
   1  13   9       28.18        7.60     32.53 o
   2  13   9     3422.75     3559.41    358.49 o
   3  13   9      658.59      790.00     71.45 o
   4  13   9     1164.08     1217.28     85.78 o
   5  13   9     4069.56     3851.60    232.19 o
   6  13   9      205.05      214.66     46.18 o
   7  13   9     1991.91     2070.39    142.56 o
   8  13   9     3586.39     3249.87    386.55 o
   9  13   9     1566.53     1625.81    139.79 o
  10  13   9     2080.09     1693.69    218.03 o
  11  13   9       55.78      -29.93     89.07 o
  -2  14   9     3220.11     3202.91    232.79 o
  -1  14   9     1374.33     1240.91    116.96 o
   0  14   9     1368.88     1273.97    100.92 o
   1  14   9     6136.09     6098.35    263.29 o
   2  14   9      403.35      383.40     58.77 o
   3  14   9     1198.66     1340.74     92.56 o
   4  14   9     2472.23     2419.99    122.19 o
   5  14   9       91.37       56.42     36.59 o
   6  14   9     2720.19     2563.05    139.04 o
   7  14   9     1737.19     2044.34    172.79 o
   8  14   9      460.81      447.71     79.71 o
   9  14   9     2570.48     2474.70    171.70 o
   0  15   9     3722.29     4067.30    188.07 o
   1  15   9        7.17        6.47     36.14 o
   2  15   9     3322.30     3306.43    156.27 o
   3  15   9     1239.16     1216.15     93.85 o
   4  15   9      517.36      566.26     66.97 o
   5  15   9     1968.65     1915.48    184.52 o
   6  15   9      219.29      205.42     50.18 o
   7  15   9     3391.30     3744.47    202.17 o
   8  15   9     1325.75     1444.55    350.21 o
  -1 -10  10      282.79      208.15     75.53 o
   0 -10  10     4194.16     2554.42    251.52 o
   1 -10  10        3.24       11.24     50.21 o
   2 -10  10     2757.32     2716.08    184.31 o
   3 -10  10      814.38      827.66    122.91 o
  -4  -9  10     2042.33     2088.43    247.25 o
  -3  -9  10       62.26      126.12     89.78 o
  -2  -9  10     1953.22     1828.32    158.54 o
  -1  -9  10     1693.85     1589.66    217.68 o
   0  -9  10     1038.28     1023.70    147.14 o
   1  -9  10     3844.07     4057.23    225.17 o
   2  -9  10       98.63       80.81     74.82 o
   3  -9  10     1462.79     1633.91    183.12 o
   4  -9  10     1578.97     1760.49    154.35 o
   5  -9  10      119.78       81.97     53.58 o
   6  -9  10     2331.98     2444.87    151.03 o
  -5  -8  10     1774.94     1988.67    248.67 o
  -4  -8  10      291.62      193.10    106.17 o
  -3  -8  10     2612.75     2989.78    281.45 o
  -2  -8  10     1167.96      954.08    162.46 o
  -1  -8  10     1275.01     1395.93    126.92 o
   0  -8  10     4026.86     4110.65    222.22 o
   1  -8  10        1.40        6.85     40.40 o
   2  -8  10     2088.52     2106.55    336.67 o
   3  -8  10     2696.93     2905.19    186.47 o
   4  -8  10      420.67      298.36     74.06 o
   5  -8  10     2202.33     2172.42    134.74 o
   6  -8  10      148.08       79.76     49.77 o
   7  -8  10     1551.84     1550.17    417.54 o
  -6  -7  10     1181.86      768.11    185.26 o
  -5  -7  10      650.98      730.34    164.59 o
  -4  -7  10     3779.16     3584.74    317.79 o
  -3  -7  10       14.20       43.46     68.40 o
  -2  -7  10     2203.32     2297.20    234.42 o
  -1  -7  10     3392.11     2219.53    224.45 o
   0  -7  10      207.97      197.42     73.75 o
   1  -7  10     6127.39     6040.67    289.47 o
   2  -7  10      840.57      739.27    180.98 o
   3  -7  10     1882.46     1701.69    140.04 o
   4  -7  10     2180.00     1622.80    565.75 o
   5  -7  10       16.04        5.22     37.25 o
   6  -7  10     3946.45     3979.99    285.46 o
   7  -7  10     1262.60     1340.89    108.67 o
   8  -7  10      754.29      711.71    122.51 o
  -7  -6  10      204.43      269.34    138.23 o
  -6  -6  10     1036.08     1318.89    219.46 o
  -5  -6  10     3396.34     3651.72    326.34 o
  -4  -6  10      721.30      736.76    154.62 o
  -3  -6  10     5535.82     5522.83    411.84 o
  -2  -6  10     1891.84     1104.42    162.46 o
  -1  -6  10     1262.03     1373.05    178.85 o
   0  -6  10     4815.37     1943.78    200.93 o
   1  -6  10      147.07      122.81     50.04 o
   2  -6  10     3443.04     3686.08    393.32 o
   3  -6  10     2386.11     2255.27    153.39 o
   4  -6  10      220.06      247.65     99.40 o
   5  -6  10     3960.01     4072.35    177.67 o
   6  -6  10      653.63      565.62     70.52 o
   7  -6  10     2592.80     2678.03    172.56 o
   8  -6  10     2212.27      920.59    180.98 o
   9  -6  10      777.10      743.63    126.59 o
  10  -6  10     2325.10     2263.83    212.83 o
  -7  -5  10     1212.56      841.50    185.26 o
  -6  -5  10      960.57      894.23    187.40 o
  -5  -5  10      356.75      302.83    114.72 o
  -4  -5  10     1796.99     2084.87    237.99 o
  -3  -5  10      434.90      572.16    133.96 o
  -2  -5  10     5020.55     5557.03    401.15 o
  -1  -5  10     7578.50     7193.00    477.40 o
   0  -5  10      304.84      356.27    103.32 o
   1  -5  10     3304.36     3340.38    170.47 o
   2  -5  10      137.10      136.88     51.54 o
   3  -5  10      913.00      891.94     79.90 o
   4  -5  10     6109.20     6099.93    235.58 o
   5  -5  10      124.42      118.04     39.37 o
   6  -5  10     3514.38     3588.28    161.47 o
   7  -5  10      860.10      798.14     87.52 o
   8  -5  10     1216.04      960.97    129.70 o
   9  -5  10     4534.19     4665.05    300.33 o
  10  -5  10       92.72      151.35     80.86 o
  -8  -4  10     1690.24     2018.60    286.44 o
  -7  -4  10     1364.80     1490.61    237.27 o
  -6  -4  10     1317.40     1388.72    215.18 o
  -5  -4  10     4459.61     4631.45    380.49 o
  -4  -4  10       40.76       22.80     69.83 o
  -3  -4  10     5410.55     5658.92    364.10 o
  -2  -4  10     2392.91     2462.19    154.67 o
  -1  -4  10      320.30      246.71     58.72 o
   0  -4  10     3656.42     3585.98    192.82 o
   1  -4  10      730.00      668.12     55.39 o
   2  -4  10    12467.31    12465.88    386.54 o
   3  -4  10      488.01      456.10     72.07 o
   4  -4  10     1333.96     1124.81    156.09 o
   5  -4  10     2785.94     2530.26    135.06 o
   6  -4  10     4456.63     4901.87    191.77 o
   7  -4  10     4907.08     4900.53    228.73 o
   8  -4  10     3010.90     3105.39    150.06 o
   9  -4  10      278.18      281.22     85.88 o
  10  -4  10     3211.13     3179.09    235.36 o
  11  -4  10      422.91      453.88    158.18 o
  -8  -3  10      183.09      116.14    119.71 o
  -7  -3  10     3190.71     3073.86    331.33 o
  -6  -3  10      704.97      917.74    183.12 o
  -5  -3  10      683.08      944.29    115.91 o
  -4  -3  10     3150.10     3403.79    200.46 o
  -3  -3  10     1548.85     1540.96    128.23 o
  -2  -3  10     3421.88     3710.12    214.83 o
  -1  -3  10     1953.72     2041.89     94.05 o
   0  -3  10      228.78      241.27     38.95 o
   1  -3  10     6072.69     6109.77    220.69 o
   2  -3  10     5298.23     5316.14    181.73 o
   3  -3  10     5992.88     5870.12    170.95 o
   4  -3  10     5470.74     5577.18    190.36 o
   5  -3  10     1159.62     1142.15     70.75 o
   6  -3  10     4219.00     4365.13    136.62 o
   7  -3  10     2978.88     3121.85    140.13 o
   8  -3  10      713.39      660.10     67.55 o
   9  -3  10     3518.51     1784.89    228.72 o
  10  -3  10       42.23       60.93     59.85 o
  11  -3  10     2990.14     3161.77    241.28 o
  12  -3  10     1150.51     1252.39    170.87 o
  -8  -2  10     2901.99     2777.45    332.75 o
  -7  -2  10     1053.32     1074.76    134.60 o
  -6  -2  10      521.57      573.94    101.35 o
  -5  -2  10     3504.43     3699.11    468.85 o
  -4  -2  10      130.99       82.24     47.01 o
  -3  -2  10     7779.70     8004.02    286.03 o
  -2  -2  10     3292.91     3418.04    138.44 o
  -1  -2  10     2728.74     2814.57    134.82 o
   0  -2  10     4863.28     5218.60    195.65 o
   1  -2  10      258.21      239.30     37.93 o
   2  -2  10     5623.72     5433.55    177.57 o
   3  -2  10     4577.01     4090.49    288.79 o
   4  -2  10      711.69      755.27     56.26 o
   5  -2  10     8397.94     8050.58    388.33 o
   6  -2  10     1684.91     1773.29     75.82 o
   7  -2  10     2911.91     3150.46    109.23 o
   8  -2  10     2531.42     2416.21    208.06 o
   9  -2  10      461.58      401.53     91.42 o
  10  -2  10     3462.90     3392.26    351.63 o
  11  -2  10      989.88     1010.96    145.78 o
  12  -2  10      459.34      399.39    123.27 o
  -9  -1  10     1981.30     2344.94    315.65 o
  -8  -1  10      213.98      273.53     88.49 o
  -7  -1  10     1922.39     1778.56    307.46 o
  -6  -1  10     3611.66     3784.96    462.43 o
  -5  -1  10     1720.31     1709.33    148.61 o
  -4  -1  10     9212.10     9018.56    320.95 o
  -3  -1  10       25.23       22.20     30.09 o
  -2  -1  10     2892.15     3182.63    127.47 o
  -1  -1  10     3618.28     3760.60    138.25 o
   0  -1  10      329.68      268.97     59.24 o
   1  -1  10    10328.10    10332.74    295.01 o
   2  -1  10     2973.79     3023.44    105.40 o
   3  -1  10     2671.39     2558.59    140.59 o
   4  -1  10     7965.33     7881.15    201.20 o
   5  -1  10       18.95       11.67     21.07 o
   6  -1  10     6315.17     6571.48    215.34 o
   7  -1  10     3508.53     3402.47    122.14 o
   8  -1  10     2264.45     2246.27     90.35 o
   9  -1  10     3076.15     3173.51    170.00 o
  10  -1  10      104.45      -37.95     46.20 o
  11  -1  10     4007.81     4322.21    390.47 o
  12  -1  10     1619.70     1452.06    171.81 o
  13  -1  10       50.01       40.56     72.59 o
  -9   0  10       44.87      -23.61     67.75 o
  -8   0  10     3574.72     3662.88    246.20 o
  -7   0  10     1606.19     1537.87    159.25 o
  -6   0  10     1226.91     1231.14    147.85 o
  -5   0  10     4874.29     5079.00    217.63 o
  -4   0  10       12.38       -3.86     30.99 o
  -3   0  10     2497.32     2629.81    132.25 o
  -2   0  10     2089.88     1950.36    111.13 o
  -1   0  10     2584.70     2555.72    108.16 o
   0   0  10     4871.95     4830.50    163.71 o
   1   0  10      274.97      360.14     43.51 o
   2   0  10     4709.08     4544.72    153.82 o
   3   0  10     8873.53     9474.01    214.66 o
   4   0  10      664.22      605.08     52.53 o
   5   0  10     8448.11     8137.47    248.10 o
   6   0  10      896.51      857.84     69.69 o
   7   0  10     4079.12     3946.94    179.45 o
   8   0  10     2415.37     2478.81     92.18 o
   9   0  10      254.76      251.73     58.25 o
  10   0  10     8852.08     8283.15    710.75 o
  11   0  10     2055.44     2069.84    194.30 o
  12   0  10     1377.41     1573.83    175.07 o
  13   0  10     1880.10     2007.20    297.13 o
  -9   1  10     2122.10     1989.60    200.48 o
  -8   1  10      505.81      429.87    105.81 o
  -7   1  10     3723.24     3594.11    232.98 o
  -6   1  10     2438.39     2306.01    182.36 o
  -5   1  10      268.36      287.78     58.23 o
  -4   1  10     4224.30     4066.75    183.44 o
  -3   1  10     1065.00     1150.13     90.87 o
  -2   1  10     2990.20     2877.28    138.52 o
  -1   1  10     5546.19     5419.79    208.89 o
   0   1  10       12.42        5.81     25.02 o
   1   1  10     7439.82     7351.34    258.52 o
   2   1  10     1631.33     1400.65     68.11 o
   3   1  10      815.96      898.56     44.93 o
   4   1  10    11553.65    11654.05    464.65 o
   5   1  10       55.27       49.99     23.63 o
   6   1  10     9168.45     8968.36    311.63 o
   7   1  10      735.77      711.81     66.89 o
   8   1  10     2822.16     2913.44    151.98 o
   9   1  10    11551.52    11360.13    346.69 o
  10   1  10     1912.15     2056.41    141.21 o
  11   1  10     1145.65     1162.99    116.85 o
  12   1  10     1225.30     1413.51    168.00 o
  13   1  10      161.22      104.03    100.47 o
  -9   2  10       11.42        2.06     63.12 o
  -8   2  10     2934.88     2933.28    228.59 o
  -7   2  10      590.20      570.64    216.61 o
  -6   2  10     3228.73     3235.18    172.14 o
  -5   2  10     2370.25     2262.63    137.47 o
  -4   2  10       39.04       44.09     36.42 o
  -3   2  10     4182.37     4194.02    332.04 o
  -2   2  10     6407.68     6486.31    393.67 o
  -1   2  10     2604.33     2446.54    288.60 o
   0   2  10     8564.19     8002.67    276.31 o
   1   2  10       36.49       29.71     26.21 o
   2   2  10     8422.21     8665.25    253.30 o
   3   2  10     7425.95     7313.31    221.72 o
   4   2  10      698.76      606.07     80.42 o
   5   2  10     4013.21     3692.22    137.92 o
   6   2  10     4255.56     4625.43    165.27 o
   7   2  10     4098.86     4249.93    160.56 o
   8   2  10     8320.21     8759.75    276.63 o
   9   2  10       68.73       33.46     22.24 o
  10   2  10     2294.34     2243.55    143.54 o
  11   2  10      959.96     1095.77    113.23 o
  12   2  10      631.12      736.84    103.02 o
  13   2  10     1549.52     1750.75    191.39 o
  14   2  10       24.14      -22.09     86.22 o
  -9   3  10     3115.04     3705.87    375.50 o
  -8   3  10      388.86      469.95    108.68 o
  -7   3  10     1446.83     1370.46    124.54 o
  -6   3  10     2905.69     3151.68    171.02 o
  -5   3  10     1097.82     1093.44    100.47 o
  -4   3  10     5361.71     5355.66    222.58 o
  -3   3  10     3902.42     3856.64    174.74 o
  -2   3  10     1380.37     1384.16     98.68 o
  -1   3  10    13235.44    12747.93    411.26 o
   0   3  10     1487.81     1511.56     92.65 o
   1   3  10     8342.95     8124.30    278.77 o
   2   3  10     5019.90     5284.93    199.52 o
   3   3  10     5214.83     4917.86    166.31 o
   4   3  10    10708.93    10408.78    294.53 o
   5   3  10      572.10      555.68     53.21 o
   6   3  10     4869.27     4737.94    167.77 o
   7   3  10     3460.86     3327.02    135.91 o
   8   3  10     4117.80     4296.33    165.78 o
   9   3  10     6549.37     6880.30    272.43 o
  10   3  10      397.10      448.03     64.00 o
  11   3  10     2926.41     3217.48    180.17 o
  12   3  10     3052.91     3135.92    233.70 o
  13   3  10      429.85      405.69    119.35 o
  14   3  10     2323.11     2323.38    258.29 o
  -8   4  10     2306.03     2271.55    282.16 o
  -7   4  10     2603.53     2808.91    171.80 o
  -6   4  10     3718.44     3600.51    185.96 o
  -5   4  10     2401.07     2667.40    152.45 o
  -4   4  10      687.04      645.39     78.71 o
  -3   4  10     2153.91     1857.14    319.93 o
  -2   4  10     8236.71     8494.77    301.54 o
  -1   4  10      888.06      975.95     79.18 o
   0   4  10     5034.69     4778.71    188.49 o
   1   4  10      880.55      882.66     71.50 o
   2   4  10     7936.57     7938.27    234.97 o
   3   4  10     8144.95     8520.57    195.53 o
   4   4  10      100.87       90.85     16.52 o
   5   4  10    12462.82    12927.84    355.27 o
   6   4  10      332.84      417.30     69.21 o
   7   4  10     4374.91     4683.53    195.12 o
   8   4  10     3646.08     3681.33    148.91 o
   9   4  10      307.09      262.66     47.82 o
  10   4  10     6350.44     6690.99    236.10 o
  11   4  10     2667.48     2703.62    205.05 o
  12   4  10     1639.39     1588.49    171.99 o
  13   4  10     3013.90     3128.68    246.12 o
  14   4  10      508.54      463.65    145.00 o
  -8   5  10      145.92      232.90     89.03 o
  -7   5  10     2371.42     2476.50    200.67 o
  -6   5  10     4999.76     5364.20    242.69 o
  -5   5  10     1640.53     1750.78    185.43 o
  -4   5  10     6178.20     6344.55    308.04 o
  -3   5  10      768.67      637.85     74.48 o
  -2   5  10      148.28      170.98     44.15 o
  -1   5  10     5133.64     5278.41    250.14 o
   0   5  10       28.37       18.90     25.12 o
   1   5  10     9026.47     8894.07    262.97 o
   2   5  10     1581.46     1461.41     59.32 o
   3   5  10     3030.73     3191.79    116.26 o
   4   5  10     9576.29     9495.84    231.14 o
   5   5  10      264.36      297.35     36.80 o
   6   5  10     6368.49     6407.92    185.10 o
   7   5  10     4546.38     4779.94    151.35 o
   8   5  10     3284.99     3193.48    135.14 o
   9   5  10     2036.33     2157.11    129.38 o
  10   5  10      758.60      740.99     76.12 o
  11   5  10     2070.82     2239.18    185.36 o
  12   5  10     3233.66     3101.36    227.13 o
  13   5  10      254.17      321.42    152.13 o
  14   5  10     2253.45     2114.48    311.02 o
  -8   6  10     2707.53     2641.12    223.65 o
  -7   6  10     1547.34     1584.84    182.76 o
  -6   6  10      600.44      537.64    101.69 o
  -5   6  10     4129.77     4100.47    217.12 o
  -4   6  10      402.68      348.56     63.66 o
  -3   6  10     3293.52     3133.99    371.94 o
  -2   6  10     3255.50     2952.15    290.68 o
  -1   6  10      884.20      931.28     79.97 o
   0   6  10    10258.94    10750.99    356.48 o
   1   6  10     1310.45     1306.18     63.89 o
   2   6  10     3858.17     3667.77    104.75 o
   3   6  10     8801.74     9471.50    273.80 o
   4   6  10      891.81      903.89     45.07 o
   5   6  10    11159.44    10911.17    335.76 o
   6   6  10     1520.60     1579.23     76.30 o
   7   6  10     3495.25     3493.13    137.03 o
   8   6  10     3129.00     3172.53    169.21 o
   9   6  10        0.31       -4.79     25.73 o
  10   6  10     6729.52     6581.45    268.27 o
  11   6  10     1610.59     1804.63    165.76 o
  12   6  10      738.63      756.06    128.19 o
  13   6  10     3379.13     3157.46    688.66 o
  14   6  10      148.56      114.72    141.79 o
  -7   7  10     1914.36     1976.98    187.09 o
  -6   7  10     3747.03     4068.43    658.02 o
  -5   7  10       81.70       89.27     53.68 o
  -4   7  10     2982.22     2862.01    192.97 o
  -3   7  10      339.82      330.94     58.76 o
  -2   7  10     2510.61     2557.48    133.78 o
  -1   7  10     9499.69     9864.84    341.65 o
   0   7  10       17.64       17.16     19.96 o
   1   7  10     8455.41     8374.46    218.82 o
   2   7  10     3905.59     3939.63    110.60 o
   3   7  10     4283.03     4345.84    117.15 o
   4   7  10     5723.60     5967.43    173.93 o
   5   7  10      759.55      841.23     50.16 o
   6   7  10     3132.01     3343.52    183.69 o
   7   7  10     4396.70     4390.59    160.90 o
   8   7  10       49.01       28.67     25.54 o
   9   7  10     7589.42     7419.78    281.14 o
  10   7  10     2106.36     2123.33    138.77 o
  11   7  10     2688.57     3044.97    207.33 o
  12   7  10     2480.04     2595.75    281.45 o
  13   7  10       49.31      125.41    115.43 o
  14   7  10     2676.62     2567.96    339.16 o
  -7   8  10      758.85      799.45    128.02 o
  -6   8  10      800.89      743.71    206.28 o
  -5   8  10     3312.18     3468.85    221.40 o
  -4   8  10       88.61      118.66     57.41 o
  -3   8  10     2035.12     1794.87    208.77 o
  -2   8  10     3146.84     3301.10    154.97 o
  -1   8  10      475.67      410.55     49.06 o
   0   8  10    10982.19    10880.99    308.28 o
   1   8  10     2429.40     2607.80     95.52 o
   2   8  10     4149.07     4351.83    130.19 o
   3   8  10     5163.80     5189.16    238.91 o
   4   8  10        9.75        6.29     16.33 o
   5   8  10     6247.31     6653.64    163.50 o
   6   8  10     1151.41     1150.51     55.39 o
   7   8  10     2062.55     2177.60    100.57 o
   8   8  10     5016.06     5118.91    251.12 o
   9   8  10      137.96      126.22     43.60 o
  10   8  10     4257.04     4261.29    268.46 o
  11   8  10     2352.96     1999.68    177.48 o
  12   8  10     2276.82     1061.67    207.35 o
  13   8  10     3101.35     3544.13    368.38 o
  -6   9  10     1945.21     1957.58    241.19 o
  -5   9  10      192.44      168.31     88.71 o
  -4   9  10     3182.30     3319.02    214.62 o
  -3   9  10      857.51      827.48    130.77 o
  -2   9  10      898.04      914.56     85.39 o
  -1   9  10     9868.56     9648.76    390.88 o
   0   9  10      115.21       69.19     33.49 o
   1   9  10    11181.43    10655.22    413.48 o
   2   9  10     1054.11     1080.95     54.04 o
   3   9  10     1762.84     1860.13     69.03 o
   4   9  10     4515.89     4549.69    131.39 o
   5   9  10      362.57      372.50     34.15 o
   6   9  10     4831.86     4803.29    172.06 o
   7   9  10     2912.90     2942.15    139.71 o
   8   9  10     1002.69      929.30     83.90 o
   9   9  10     4547.19     4775.61    257.61 o
  10   9  10     1313.85     1384.14    290.71 o
  11   9  10     2541.50     2894.17    282.16 o
  12   9  10     2581.49      697.57    167.44 o
  13   9  10       23.72       31.35    106.88 o
  -6  10  10      501.81      523.74     88.61 o
  -5  10  10     3670.28     3413.79    335.25 o
  -4  10  10      203.70      124.87     57.23 o
  -3  10  10     2197.34     2273.14    219.04 o
  -2  10  10     3271.19     3246.55    159.97 o
  -1  10  10      524.22      473.26     73.26 o
   0  10  10     7668.02     7535.37    267.02 o
   1  10  10      816.00      889.00     64.21 o
   2  10  10     3047.94     2774.77    155.55 o
   3  10  10     5191.31     5493.00    219.19 o
   4  10  10       27.61       14.20     22.97 o
   5  10  10     4020.77     4282.36    143.88 o
   6  10  10     1338.02     1330.10    104.07 o
   7  10  10     1610.87     1768.65    136.53 o
   8  10  10    10804.84    10911.07    455.03 o
   9  10  10      156.83      133.75     57.15 o
  10  10  10     3674.78     3881.82    234.01 o
  11  10  10      750.17      823.09    125.21 o
  12  10  10      355.86      527.99    168.87 o
  13  10  10     2880.51     3265.53    364.10 o
  -5  11  10       10.36      -33.94     40.03 o
  -4  11  10     2630.59     2544.39    164.26 o
  -3  11  10      457.40      472.50     73.53 o
  -2  11  10     1519.38     1660.89    117.91 o
  -1  11  10     4540.96     4543.80    194.48 o
   0  11  10      369.58      300.70     54.59 o
   1  11  10     2842.84     2902.51    138.08 o
   2  11  10     2822.64     2944.10    136.16 o
   3  11  10     1167.89     1049.85     78.56 o
   4  11  10     4765.38     4898.28    187.53 o
   5  11  10      254.91      296.95     48.68 o
   6  11  10     2407.71     2406.02    140.11 o
   7  11  10     5077.61     4880.62    327.05 o
   8  11  10      185.33      113.17     52.64 o
   9  11  10     3269.35     3438.57    209.13 o
  10  11  10      672.22      783.80    114.10 o
  11  11  10     1215.16     1008.23    190.96 o
  12  11  10     3051.62     3511.35    350.57 o
  -4  12  10       45.91       -4.99     45.77 o
  -3  12  10     3915.80     3764.98    231.60 o
  -2  12  10     3222.76     3530.92    213.35 o
  -1  12  10      136.54       90.45     41.93 o
   0  12  10     2815.19     2851.91    143.97 o
   1  12  10      517.35      482.76     63.86 o
   2  12  10     3038.86     3077.42    142.98 o
   3  12  10     3943.22     3995.54    256.37 o
   4  12  10      158.46      217.72     68.76 o
   5  12  10     5371.56     5449.00    205.98 o
   6  12  10     3123.88     2852.82    252.63 o
   7  12  10     1123.76      888.79    317.79 o
   8  12  10     3295.75     3710.80    210.22 o
   9  12  10      178.33      287.93     73.75 o
  10  12  10     3372.78     3085.66    203.93 o
  11  12  10      711.86      936.98    186.68 o
  -3  13  10     1423.79     1530.36    126.42 o
  -2  13  10     1409.11     1423.83    117.20 o
  -1  13  10     2374.37     2322.99    140.15 o
   0  13  10      117.63       95.28     45.33 o
   1  13  10     2065.98     1919.21    118.70 o
   2  13  10     4736.57     4751.13    194.31 o
   3  13  10     2734.06     2602.86    183.57 o
   4  13  10     4496.44     4487.60    182.59 o
   5  13  10     1240.15     1169.97    119.58 o
   6  13  10     1445.75     1583.74    103.49 o
   7  13  10     3701.93     4021.11    282.16 o
   8  13  10      113.27       36.46     62.70 o
   9  13  10     4975.00     4384.38    857.89 o
  10  13  10      304.26      230.16     71.98 o
  11  13  10     3222.55     3269.80    322.06 o
  -1  14  10      308.05      316.00     65.62 o
   0  14  10     3299.97     3541.04    172.07 o
   1  14  10      267.27      195.76     66.63 o
   2  14  10     3326.68     3476.03    194.41 o
   3  14  10     1849.22     1869.83    112.44 o
   4  14  10        4.02      -12.07     31.36 o
   5  14  10     2840.70     2799.29    234.84 o
   6  14  10     1721.01     1765.70    110.55 o
   7  14  10      920.51      735.92    149.99 o
   8  14  10     2925.72     2699.79    176.05 o
   9  14  10      385.90      332.67     78.99 o
   1  15  10     1141.50     1120.31     98.85 o
   2  15  10     2267.22     2484.60    137.75 o
   3  15  10      624.92      715.59     77.78 o
   4  15  10     3386.80     3315.68    293.50 o
   5  15  10      175.45      125.62     46.33 o
   6  15  10     1497.55     1631.55    108.81 o
   7  15  10     3075.56     3182.80    187.30 o
   8  15  10        6.12       38.55     50.85 o
  -2  -9  11     2123.84     2365.61    443.55 o
  -1  -9  11        0.04      -37.65     45.51 o
   0  -9  11     1339.54     1291.38    130.54 o
   1  -9  11     1221.13     1403.16    134.69 o
   2  -9  11      606.69      677.69    123.98 o
   3  -9  11     3269.76     3543.70    222.74 o
   4  -9  11       29.25       54.71     58.79 o
  -4  -8  11     1714.24     1941.65    255.09 o
  -3  -8  11     2075.17     1492.04    217.32 o
  -2  -8  11      406.43      495.21    135.38 o
  -1  -8  11     2732.31     3128.62    196.52 o
   0  -8  11      330.07      276.12     71.50 o
   1  -8  11     2459.73     2483.03    172.13 o
   2  -8  11     3032.86     2867.51    493.07 o
   3  -8  11       65.07       69.38     59.85 o
   4  -8  11     2177.33     2445.30    184.66 o
   5  -8  11     1027.93      879.14    123.33 o
   6  -8  11     1076.36     1162.01    142.78 o
  -5  -7  11     2061.00     1792.02    251.52 o
  -4  -7  11       62.44       72.68     91.20 o
  -3  -7  11     1207.72     1273.29    198.80 o
  -2  -7  11     1851.15     1789.17    222.31 o
  -1  -7  11       18.23       47.82     63.77 o
   0  -7  11     3494.00     3473.70    205.18 o
   1  -7  11      827.89      847.22    105.79 o
   2  -7  11     1701.86     1684.63    146.29 o
   3  -7  11     3803.21     3676.24    218.10 o
   4  -7  11       33.55       95.48     53.41 o
   5  -7  11     1609.92     1895.65    271.12 o
   6  -7  11     1896.30     1860.02    200.58 o
   7  -7  11      127.20       85.76     73.03 o
   8  -7  11     1947.62     1834.47    184.89 o
  -6  -6  11     3326.21     3118.04    340.59 o
  -5  -6  11      153.95      172.43    104.74 o
  -4  -6  11      748.63      667.64    159.61 o
  -3  -6  11      571.41      697.57    158.18 o
  -2  -6  11      415.69      416.12    121.13 o
  -1  -6  11     2765.20     2739.68    260.79 o
   0  -6  11      355.15      335.80     73.52 o
   1  -6  11     1717.54     1740.62    143.46 o
   2  -6  11     3049.76     1362.36    190.96 o
   3  -6  11      320.34      228.21    162.10 o
   4  -6  11     2982.44     2482.35    498.06 o
   5  -6  11     1146.22     1085.43    125.95 o
   6  -6  11     1208.08     1158.91     96.01 o
   7  -6  11     3428.08     3390.01    227.23 o
   8  -6  11        3.30       86.40     62.34 o
   9  -6  11     2864.56     2104.39    713.96 o
  -6  -5  11        3.46       29.93     92.63 o
  -5  -5  11     3142.28     3083.83    312.80 o
  -4  -5  11     1434.18      657.67    154.62 o
  -3  -5  11      357.87      284.30    112.58 o
  -2  -5  11     5206.86     5091.03    390.47 o
  -1  -5  11        1.53        8.55     58.43 o
   0  -5  11     4889.41     3023.98    274.32 o
   1  -5  11     2668.65     2802.25    176.20 o
   2  -5  11     2273.24     1361.06    432.86 o
   3  -5  11     4154.42     4404.43    238.08 o
   4  -5  11        8.21      -15.67     36.81 o
   5  -5  11     1401.48     1384.39    136.02 o
   6  -5  11     4498.55     4397.05    371.58 o
   7  -5  11      270.65      277.80     79.94 o
   8  -5  11     4469.57     4420.23    414.69 o
   9  -5  11      684.71      412.31    101.48 o
  10  -5  11      431.76      327.66    100.08 o
  -7  -4  11      656.54      809.44    201.65 o
  -6  -4  11     2364.76     2753.93    312.80 o
  -5  -4  11       12.00       22.09     87.64 o
  -4  -4  11     2565.37     2719.73    278.60 o
  -3  -4  11     3601.66     3349.61    305.68 o
  -2  -4  11      133.61      118.28     87.64 o
  -1  -4  11     4039.53     4212.32    276.82 o
   0  -4  11      620.81      639.17     88.62 o
   1  -4  11     2958.63     3073.18    148.32 o
   2  -4  11     4075.97     4384.60    187.40 o
   3  -4  11      969.80      985.77    121.00 o
   4  -4  11     3598.58     3390.89    162.15 o
   5  -4  11      421.94      375.76     63.56 o
   6  -4  11      124.34      121.50     57.29 o
   7  -4  11     4404.10     4734.61    268.03 o
   8  -4  11       92.40      109.93     63.61 o
   9  -4  11     4046.78     2449.68    282.87 o
  10  -4  11     1673.16     1552.33    178.49 o
  11  -4  11      343.43      384.94    112.03 o
  -7  -3  11     1335.97     1545.48    252.95 o
  -6  -3  11       13.65       38.48     96.19 o
  -5  -3  11     2363.23     2695.51    298.55 o
  -4  -3  11     1150.09     1301.11    132.29 o
  -3  -3  11     2346.55     2442.40    170.03 o
  -2  -3  11     4507.32     4779.12    247.51 o
  -1  -3  11        2.20       19.38     39.06 o
   0  -3  11     2853.16     1294.67    171.01 o
   1  -3  11     3907.81     4061.88    184.68 o
   2  -3  11     3198.83     3201.73    126.99 o
   3  -3  11     9632.68     9845.85    289.46 o
   4  -3  11      254.62      237.79     53.19 o
   5  -3  11      982.75      906.47    117.59 o
   6  -3  11     5022.19     5115.80    274.63 o
   7  -3  11       78.35      109.58     56.65 o
   8  -3  11     6104.08     5906.72    315.15 o
   9  -3  11      275.13      265.79    102.60 o
  10  -3  11     2163.63     2140.01    195.97 o
  11  -3  11     1633.56     1665.27    186.16 o
  -8  -2  11     1504.99     1472.09    267.20 o
  -7  -2  11       12.03      -11.40     88.35 o
  -6  -2  11     2713.23     3039.27    266.49 o
  -5  -2  11      922.98      817.72    116.42 o
  -4  -2  11     6999.22     6552.06    319.37 o
  -3  -2  11     6815.98     6944.55    326.52 o
  -2  -2  11      313.05      288.80    128.26 o
  -1  -2  11      780.03      838.30     76.45 o
   0  -2  11       83.43       74.34     40.83 o
   1  -2  11     2243.37     2247.09    102.10 o
   2  -2  11     4064.63     3951.16    145.03 o
   3  -2  11       52.30       51.44     26.35 o
   4  -2  11     7536.32     7792.05    247.32 o
   5  -2  11     2558.86     2576.89    189.89 o
   6  -2  11     3662.77     3385.20    141.84 o
   7  -2  11     4815.58     4694.23    230.10 o
   8  -2  11      195.58      230.49     72.93 o
   9  -2  11     3793.32     3782.99    240.78 o
  10  -2  11     1850.68     1815.04    178.86 o
  11  -2  11      393.31      330.89     97.96 o
  12  -2  11     1818.34     2010.24    305.68 o
  -8  -1  11     1316.25     1358.08    252.95 o
  -7  -1  11     3166.67     3547.62    240.44 o
  -6  -1  11      211.94      168.87    135.38 o
  -5  -1  11     6212.45     6326.74    322.32 o
  -4  -1  11     2123.84     2319.75    168.81 o
  -3  -1  11      670.69      656.51     94.48 o
  -2  -1  11     2130.90     2143.25    123.04 o
  -1  -1  11       44.86       30.87     26.67 o
   0  -1  11     1873.76     1857.66    109.45 o
   1  -1  11     2739.73     2928.39    119.76 o
   2  -1  11     1862.81     1907.48    120.27 o
   3  -1  11     6773.01     6867.01    220.25 o
   4  -1  11      550.64      514.63     54.53 o
   5  -1  11     2639.59     2681.92    119.43 o
   6  -1  11     3706.11     3688.02    147.98 o
   7  -1  11      232.53      257.68     47.48 o
   8  -1  11     4809.18     5084.46    193.70 o
   9  -1  11      865.66      881.18    123.24 o
  10  -1  11     1663.14     1574.69    173.86 o
  11  -1  11     2131.45     2478.79    211.06 o
  12  -1  11       13.84      -47.53     64.02 o
  -8   0  11     1584.90     2046.18    198.43 o
  -7   0  11      313.99      330.85    217.32 o
  -6   0  11     3574.18     4018.84    248.45 o
  -5   0  11      894.08      926.44    120.26 o
  -4   0  11     1411.88     1435.54    109.23 o
  -3   0  11     3719.81     3548.34    166.09 o
  -2   0  11     1803.55     1772.51    111.39 o
  -1   0  11     7513.51     7684.01    277.42 o
   0   0  11     1135.87     1174.90     86.50 o
   1   0  11     2275.83     2387.60    143.07 o
   2   0  11     9450.08     9743.77    285.04 o
   3   0  11        6.09       -0.42     19.77 o
   4   0  11     7340.52     7226.02    323.24 o
   5   0  11     2794.02     2809.45    121.23 o
   6   0  11     1023.54     1017.43    111.36 o
   7   0  11     6254.67     6164.04    214.38 o
   8   0  11       22.96       17.36     30.55 o
   9   0  11     4567.35     4935.99    194.52 o
  10   0  11     4138.12     4125.63    206.31 o
  11   0  11      564.53      634.74    119.88 o
  12   0  11     2119.04     1929.82    194.42 o
  13   0  11      259.43      447.47    161.74 o
  -8   1  11      959.03     1011.67    149.98 o
  -7   1  11     2717.18     2743.24    297.84 o
  -6   1  11        0.23       49.89     57.52 o
  -5   1  11     6147.50     6009.33    312.95 o
  -4   1  11     1515.02     1654.13    163.99 o
  -3   1  11     1818.80     1826.97    147.80 o
  -2   1  11     5244.47     4829.68    348.96 o
  -1   1  11        9.97      -16.52     24.65 o
   0   1  11     6869.52     7063.37    317.05 o
   1   1  11     4170.47     4244.47    183.21 o
   2   1  11      202.84      195.09     36.79 o
   3   1  11     8210.35     8114.71    205.73 o
   4   1  11     1142.93     1077.34     87.72 o
   5   1  11     2767.43     2706.68    117.18 o
   6   1  11     3437.66     3391.00    138.18 o
   7   1  11      342.77      277.11     49.14 o
   8   1  11     7466.62     6880.28    435.73 o
   9   1  11     2152.44     2145.38    123.10 o
  10   1  11     2294.77     2098.10    159.81 o
  11   1  11     1730.42     1939.87    148.74 o
  12   1  11       13.33       28.48     64.62 o
  13   1  11     2661.75     2726.14    339.88 o
  -8   2  11     1690.18     1614.15    180.77 o
  -7   2  11      219.59      329.23     94.91 o
  -6   2  11     2310.13     2646.07    205.76 o
  -5   2  11     1041.70     1080.04    147.75 o
  -4   2  11     2299.11     2512.89    183.35 o
  -3   2  11     2646.47     2765.88    145.05 o
  -2   2  11       64.57       66.89     36.28 o
  -1   2  11     6620.45     6516.52    325.88 o
   0   2  11      440.10      394.42     55.11 o
   1   2  11     1899.59     1976.71    182.05 o
   2   2  11     6217.81     5982.10    195.10 o
   3   2  11        0.50      -24.51     16.73 o
   4   2  11     9568.09     9759.77    285.57 o
   5   2  11     1435.76     1035.82     83.58 o
   6   2  11       50.77       28.88     26.17 o
   7   2  11     7091.93     6949.69    230.64 o
   8   2  11       11.21       29.64     28.96 o
   9   2  11    10100.50     9533.13    308.69 o
  10   2  11     3293.72     3184.10    337.85 o
  11   2  11      341.10      406.34     79.44 o
  12   2  11     2529.68     2875.66    221.94 o
  13   2  11      165.75      127.54    110.44 o
  -8   3  11     1500.28     1477.08    230.86 o
  -7   3  11     2624.02     3036.97    230.94 o
  -6   3  11       68.95       53.86     50.43 o
  -5   3  11     6810.64     6963.25    284.43 o
  -4   3  11     1653.81     1467.02    112.71 o
  -3   3  11      210.32      196.90     50.31 o
  -2   3  11     7689.10     7854.85    287.62 o
  -1   3  11     1107.56     1103.83    110.22 o
   0   3  11     5162.92     5153.60    203.76 o
   1   3  11     4224.22     4172.48    215.11 o
   2   3  11      385.83      337.95     50.89 o
   3   3  11     5631.59     5556.73    183.23 o
   4   3  11      341.69      207.73     36.25 o
   5   3  11     1834.96     1878.48    101.68 o
   6   3  11     2076.03     2052.08    104.28 o
   7   3  11     3058.63     2960.76    129.45 o
   8   3  11     9388.89     8929.71    281.16 o
   9   3  11     2931.33     2897.54    137.62 o
  10   3  11      792.21      854.07     85.46 o
  11   3  11     3873.52     4266.73    279.31 o
  12   3  11       51.88       41.48     57.99 o
  13   3  11     1818.71     2027.64    202.59 o
  -8   4  11     1175.77     1245.50    225.16 o
  -7   4  11       38.63       45.60     82.65 o
  -6   4  11     5578.08     5686.52    255.12 o
  -5   4  11      456.50      491.89     80.14 o
  -4   4  11     6463.88     6896.02    308.04 o
  -3   4  11     3431.39     3770.82    220.57 o
  -2   4  11      538.93      489.90     90.45 o
  -1   4  11     2993.33     2955.57    144.93 o
   0   4  11     3216.97     3027.33    142.94 o
   1   4  11     4344.73     4537.68    186.19 o
   2   4  11     6033.54     5821.00    220.68 o
   3   4  11      138.38      149.99     23.76 o
   4   4  11     5688.61     5699.61    166.58 o
   5   4  11     2162.62     2220.31    102.44 o
   6   4  11     5961.43     5698.56    222.62 o
   7   4  11     6993.71     7027.86    287.55 o
   8   4  11     1845.10     1915.17    107.41 o
   9   4  11     2514.04     2628.12    129.88 o
  10   4  11     3192.85     2992.26    145.52 o
  11   4  11      666.32      660.89    115.49 o
  12   4  11     2902.69     2996.85    360.90 o
  13   4  11      221.70      195.09     84.78 o
  14   4  11     1307.59     1194.64    174.69 o
  -8   5  11      555.34      618.48    173.86 o
  -7   5  11     3402.56     3583.30    243.05 o
  -6   5  11       10.59       17.48     54.10 o
  -5   5  11     2426.58     2513.23    155.07 o
  -4   5  11     3856.92     3876.77    189.19 o
  -3   5  11     2359.85     2402.55    141.67 o
  -2   5  11     2414.12     2222.08    142.66 o
  -1   5  11       26.81       68.93     34.87 o
   0   5  11      539.65      489.08     60.78 o
   1   5  11     6227.78     6294.54    235.64 o
   2   5  11      201.83      196.15     29.24 o
   3   5  11    12768.47    12478.71    435.55 o
   4   5  11     4102.87     4113.57    121.35 o
   5   5  11     6969.07     6999.63    220.19 o
   6   5  11     9199.17     9326.31    278.32 o
   7   5  11        1.03      -12.38     23.18 o
   8   5  11     5910.19     5566.13    228.76 o
   9   5  11     1154.12     1135.29    103.10 o
  10   5  11     1469.51     1455.09    103.10 o
  11   5  11     3268.93     3501.25    191.74 o
  12   5  11       59.56       29.31     60.02 o
  13   5  11     2252.01     2419.08    215.14 o
  14   5  11     1677.82     1697.59    204.50 o
  -7   6  11      221.96      280.10     95.48 o
  -6   6  11     5083.17     5437.04    693.29 o
  -5   6  11      519.83      575.69    102.25 o
  -4   6  11     2038.99     2371.48    144.75 o
  -3   6  11     3183.01     3472.89    171.61 o
  -2   6  11      270.42      251.01     75.96 o
  -1   6  11     8320.83     8433.60    302.83 o
   0   6  11     2573.57     2524.87    128.87 o
   1   6  11     1855.10     1748.52     84.23 o
   2   6  11     8152.65     8271.24    197.91 o
   3   6  11       13.31       -0.58     16.69 o
   4   6  11     6081.37     6095.62    176.80 o
   5   6  11     5002.80     4944.23    130.91 o
   6   6  11     1656.47     1715.51     83.75 o
   7   6  11     7389.44     7755.08    244.12 o
   8   6  11      425.20      484.51     58.48 o
   9   6  11      419.46      427.14     62.82 o
  10   6  11     2761.85     2929.72    163.37 o
  11   6  11      300.16      240.88     65.96 o
  12   6  11     3503.38     3553.82    240.97 o
  13   6  11      578.32      516.61    115.09 o
  14   6  11     1373.14      731.77    211.62 o
  -7   7  11     2202.40     2378.16    212.94 o
  -6   7  11       11.48       72.58     65.36 o
  -5   7  11     3966.23     4238.42    255.57 o
  -4   7  11     2709.69     2504.43    184.54 o
  -3   7  11      331.32      312.17     73.94 o
  -2   7  11     3012.38     2952.87    150.28 o
  -1   7  11      731.60      674.60    106.10 o
   0   7  11     2856.72     2787.31    115.01 o
   1   7  11     6876.54     6820.60    249.98 o
   2   7  11      951.97      896.25     78.87 o
   3   7  11     6510.29     6714.34    167.48 o
   4   7  11      839.83      875.97     48.62 o
   5   7  11     2968.04     3316.72     99.95 o
   6   7  11     4131.26     3994.52    134.17 o
   7   7  11      675.30      748.39     59.46 o
   8   7  11     2632.05     2925.26    149.23 o
   9   7  11     4871.89     4807.16    211.83 o
  10   7  11     3018.82     2949.62    163.25 o
  11   7  11     4579.85     4476.50    217.10 o
  12   7  11      109.81       61.38     65.63 o
  13   7  11     3111.23     2790.98    328.48 o
  -6   8  11     2448.36     2691.19    335.25 o
  -5   8  11      484.56      455.37    104.74 o
  -4   8  11     1704.06     1431.12    146.57 o
  -3   8  11     1628.21     1102.30    479.18 o
  -2   8  11       20.63      -29.59     37.99 o
  -1   8  11     5578.13     5350.68    249.97 o
   0   8  11     5195.06     4790.48    268.01 o
   1   8  11     2386.43     2556.50    108.81 o
   2   8  11    10771.81    11064.88    275.15 o
   3   8  11       19.44        7.35     16.92 o
   4   8  11     1635.34     1652.15     66.67 o
   5   8  11     3414.99     3451.29    103.58 o
   6   8  11     1070.56     1039.74     54.81 o
   7   8  11     4895.58     4776.64    197.77 o
   8   8  11       23.76        6.96     30.70 o
   9   8  11     1645.71     1668.74    119.74 o
  10   8  11     5122.72     4946.74    221.44 o
  11   8  11       48.78        8.12     54.46 o
  12   8  11     6173.41     6278.11    493.07 o
  13   8  11      158.14       26.36    108.30 o
  -6   9  11      248.29      171.09     83.02 o
  -5   9  11     2045.68     2030.01    183.88 o
  -4   9  11     1090.69      996.84    103.14 o
  -3   9  11      170.02      115.84     48.95 o
  -2   9  11     4057.67     3980.41    181.80 o
  -1   9  11     1014.80     1139.09     93.23 o
   0   9  11     6323.03     6180.67    231.53 o
   1   9  11     3886.82     3511.04    153.13 o
   2   9  11      149.72       73.55     28.02 o
   3   9  11     3653.78     3626.59    116.32 o
   4   9  11     2105.09     2070.71     90.62 o
   5   9  11     1874.70     2042.58     90.04 o
   6   9  11     3772.50     3948.57    140.14 o
   7   9  11      126.56      119.09     41.32 o
   8   9  11     6396.71     6765.01    256.47 o
   9   9  11     1952.05     1579.65    146.82 o
  10   9  11      166.42      156.04     65.87 o
  11   9  11     3606.95     3770.70    242.85 o
  12   9  11       81.18       84.08    100.47 o
  13   9  11     2011.92     1070.22    218.75 o
  -5  10  11      434.88      467.07     85.14 o
  -4  10  11     2038.22     2138.11    145.44 o
  -3  10  11     2021.33     2292.88    174.11 o
  -2  10  11        8.84       -7.29     37.41 o
  -1  10  11     2870.08     2825.47    145.41 o
   0  10  11     3172.86     2928.09    142.81 o
   1  10  11     1599.53     1440.07     83.98 o
   2  10  11     8203.95     8368.03    277.93 o
   3  10  11       12.76        8.90     32.29 o
   4  10  11     3275.80     3321.04    128.25 o
   5  10  11     1712.36     1892.89     89.07 o
   6  10  11      868.58      846.85    130.24 o
   7  10  11     8456.65     8846.63    386.43 o
   8  10  11      698.87      681.34     98.61 o
   9  10  11     1926.08     2021.79    183.48 o
  10  10  11     2766.53     2905.22    200.43 o
  11  10  11      104.38       33.22    108.66 o
  12  10  11     1601.33     1648.08    243.69 o
  13  10  11     1488.77     1655.21    262.92 o
  -4  11  11     1899.72     1907.49    142.70 o
  -3  11  11      933.02      969.91    102.32 o
  -2  11  11     5897.46     5840.23    241.39 o
  -1  11  11      986.33     1015.18     93.45 o
   0  11  11      930.47     1099.70     92.32 o
   1  11  11     4225.83     4155.69    177.21 o
   2  11  11      265.08      283.99     50.57 o
   3  11  11    10166.76    10265.54    402.29 o
   4  11  11      356.28      412.94    100.52 o
   5  11  11     1401.56     1463.56     94.91 o
   6  11  11     3756.76     3943.44    167.19 o
   7  11  11      106.43      153.40     53.01 o
   8  11  11     4125.42     4185.20    231.87 o
   9  11  11     1391.31     1242.66    131.19 o
  10  11  11      478.43      375.29     86.81 o
  11  11  11     3807.72     3840.46    243.41 o
  12  11  11       93.28      157.47    113.29 o
  -3  12  11     1912.30     1908.20    195.33 o
  -2  12  11        7.26       -0.57     39.93 o
  -1  12  11     2425.95     2519.04    200.92 o
   0  12  11      607.53      602.63     76.65 o
   1  12  11      179.92      112.58     80.45 o
   2  12  11     2721.59     2329.90    312.73 o
   3  12  11      120.40       57.19     36.05 o
   4  12  11     2458.97     2529.43    127.83 o
   5  12  11     2794.71     2663.31    131.23 o
   6  12  11      323.36      365.20     57.29 o
   7  12  11     4234.08     2654.89    250.10 o
   8  12  11      227.55      205.91     63.72 o
   9  12  11     1115.04     1371.29    208.06 o
  10  12  11     3292.08     3297.85    215.19 o
  11  12  11       57.63       -3.75     58.38 o
  -2  13  11     2629.15     2638.49    159.76 o
  -1  13  11      395.77      473.10     76.04 o
   0  13  11     1476.60     1644.15    117.05 o
   1  13  11     3120.81     3149.34    155.47 o
   2  13  11      232.55      207.24     49.71 o
   3  13  11     5687.66     4840.11    521.83 o
   4  13  11      382.32      358.50     56.77 o
   5  13  11     1275.11     1266.61    146.05 o
   6  13  11     4529.64     4704.21    192.74 o
   7  13  11       78.46      172.03     60.70 o
   8  13  11     2325.34     2220.28    255.80 o
   9  13  11     1351.26     1470.94    140.57 o
  10  13  11      728.60      764.34    114.52 o
  -1  14  11     2450.49     2482.52    155.01 o
   0  14  11     1346.78     1276.58    108.65 o
   1  14  11      316.99      409.96     67.67 o
   2  14  11     4008.52     3856.08    218.87 o
   3  14  11        7.57      -17.57     33.72 o
   4  14  11     2609.13     2522.80    133.17 o
   5  14  11     1889.01     1703.38    248.62 o
   6  14  11        9.62       19.98     37.35 o
   7  14  11     3058.25     3213.82    192.73 o
   8  14  11      994.75      983.22    116.81 o
   9  14  11     1084.13     1228.97    130.07 o
   1  15  11     1458.98     1454.70    115.14 o
   2  15  11        8.37      -17.62     37.67 o
   3  15  11     2652.39     2973.16    218.28 o
   4  15  11     1012.03      975.42     90.38 o
   5  15  11     1499.66     1680.54    112.73 o
   6  15  11     1967.21     1893.87    121.62 o
   7  15  11      252.55      198.26     63.22 o
  -2  -8  12     1510.35     1397.18    147.68 o
  -1  -8  12     1119.92     1215.11    134.72 o
   0  -8  12     1121.38      976.41    123.00 o
   1  -8  12     2201.29     1982.31    362.68 o
   2  -8  12        2.09        9.00     47.71 o
   3  -8  12     2027.01     2195.74    181.25 o
   4  -8  12     1618.54     1653.28    159.69 o
   5  -8  12      851.16      844.78    128.88 o
  -3  -7  12      790.48      788.06    182.41 o
  -2  -7  12       86.59      123.98     95.48 o
  -1  -7  12     2033.34     2055.92    169.65 o
   0  -7  12     1737.36     1751.79    154.41 o
   1  -7  12      114.71       63.26     56.59 o
   2  -7  12     1891.59     2034.04    165.53 o
   3  -7  12      580.25      583.70    100.63 o
   4  -7  12     1097.13     1057.07    129.99 o
   5  -7  12     2130.53     2191.14    183.64 o
   6  -7  12       43.67       27.38     48.94 o
   7  -7  12     2534.83     2815.52    225.87 o
  -5  -6  12     3715.39     3962.39    379.07 o
  -4  -6  12      999.77     1466.39    229.43 o
  -3  -6  12      110.86       24.94     84.08 o
  -2  -6  12     1849.90     2276.54    262.92 o
  -1  -6  12     1586.36     1484.20    210.20 o
   0  -6  12     1234.09     1359.24    136.79 o
   1  -6  12     4122.63     3953.83    316.36 o
   2  -6  12      867.38      723.51    105.51 o
   3  -6  12     2763.29     2943.32    197.58 o
   4  -6  12     1430.83     1507.73    147.31 o
   5  -6  12      389.45      327.46     85.65 o
   6  -6  12     2194.77     2189.86    185.04 o
   7  -6  12       66.92      121.45     62.99 o
   8  -6  12     2230.26     2040.14    189.78 o
  -5  -5  12     1531.69     1337.42    230.86 o
  -4  -5  12       31.47      -39.90     81.94 o
  -3  -5  12     2569.28     2590.76    288.58 o
  -2  -5  12      454.36      448.18    133.24 o
  -1  -5  12     2025.39     2133.32    246.54 o
   0  -5  12     2545.52     2562.26    258.65 o
   1  -5  12      304.19      260.32     70.61 o
   2  -5  12     4610.30     4891.50    261.52 o
   3  -5  12      199.58      167.33    124.69 o
   4  -5  12     2597.57     2698.43    190.19 o
   5  -5  12     1950.80     2006.83    178.85 o
   6  -5  12       12.95      -45.46     40.26 o
   7  -5  12     2567.82     2557.92    202.86 o
   8  -5  12     1349.65     1453.96    161.97 o
   9  -5  12      757.55      493.32    111.95 o
  -6  -4  12      281.02      177.42    122.56 o
  -5  -4  12     1216.54     1692.97    251.52 o
  -4  -4  12     5256.76     5663.91    450.32 o
  -3  -4  12      820.05      792.33    171.01 o
  -2  -4  12     1394.10     1881.79    237.27 o
  -1  -4  12     1882.06     2058.50    240.12 o
   0  -4  12      390.85      614.91    143.22 o
   1  -4  12     4701.60     4514.21    196.21 o
   2  -4  12      215.44      258.26     78.69 o
   3  -4  12     5753.11     5746.25    391.18 o
   4  -4  12      522.35      529.22    107.70 o
   5  -4  12      559.81      504.53     74.78 o
   6  -4  12      763.64      799.77     92.34 o
   7  -4  12      933.09      878.51    124.48 o
   8  -4  12     2678.52     2609.24    206.80 o
   9  -4  12     5471.31     5274.36    309.86 o
  10  -4  12       11.74       49.60     69.89 o
  -6  -3  12      895.74     1258.33    233.71 o
  -5  -3  12     2492.27     2327.13    291.43 o
  -4  -3  12     1065.32      924.87    188.11 o
  -3  -3  12     6018.48     6044.40    461.01 o
  -2  -3  12     3960.68     3570.12    214.86 o
  -1  -3  12      492.94      430.65     98.33 o
   0  -3  12     1296.86     1303.89    124.14 o
   1  -3  12      609.17      598.51     74.70 o
   2  -3  12     2767.79     3002.81    150.16 o
   3  -3  12     1917.93     2107.13    129.99 o
   4  -3  12     1899.33     1985.80    127.72 o
   5  -3  12     2232.52     2214.05    136.80 o
   6  -3  12      128.30       83.65     43.67 o
   7  -3  12     3125.92     3353.04    214.38 o
   8  -3  12     2548.20     2254.96    189.87 o
   9  -3  12      367.57      466.58    101.48 o
  10  -3  12     4387.15     4938.41    301.53 o
  11  -3  12       95.51      166.86     83.60 o
  -7  -2  12     2553.44     3229.19    370.52 o
  -6  -2  12     1500.02     1893.91    273.61 o
  -5  -2  12     2212.23     2696.93    308.53 o
  -4  -2  12     5817.07     5724.50    300.99 o
  -3  -2  12       17.42       33.57     57.00 o
  -2  -2  12     4814.64     4808.81    259.20 o
  -1  -2  12     1119.44     1087.96    117.38 o
   0  -2  12      218.49      330.95     70.99 o
   1  -2  12     4412.21     4365.54    234.07 o
   2  -2  12       54.89       37.81     29.72 o
   3  -2  12     5342.97     5685.71    228.75 o
   4  -2  12     3959.50     4188.49    160.99 o
   5  -2  12      109.62      149.57     45.42 o
   6  -2  12     7941.51     7638.97    352.55 o
   7  -2  12       26.62       24.34     37.66 o
   8  -2  12     1706.13     1498.39    155.20 o
   9  -2  12     1974.91     2201.28    191.22 o
  10  -2  12       89.01       16.92     53.77 o
  11  -2  12     2507.77     2644.93    400.80 o
  -7  -1  12        5.89       43.46    105.45 o
  -6  -1  12      445.83      247.74     84.87 o
  -5  -1  12     2617.81     2909.42    206.85 o
  -4  -1  12       12.62        9.52     51.63 o
  -3  -1  12     5892.85     6289.25    314.09 o
  -2  -1  12      121.20      101.26     54.07 o
  -1  -1  12     3740.82     3755.88    171.80 o
   0  -1  12     3694.58     3658.00    165.41 o
   1  -1  12      207.02      147.03     46.08 o
   2  -1  12     6295.41     6195.73    206.25 o
   3  -1  12     4024.25     3743.55    146.21 o
   4  -1  12     2495.05     2843.47    124.90 o
   5  -1  12     4930.79     5031.79    182.51 o
   6  -1  12       99.70      124.18     36.47 o
   7  -1  12     2068.53     2260.39    119.41 o
   8  -1  12     3134.59     3447.75    220.00 o
   9  -1  12      670.30      561.69    104.57 o
  10  -1  12     3867.00     3683.79    348.43 o
  11  -1  12        6.06      -19.49     51.11 o
  12  -1  12     2485.11     2785.97    237.31 o
  -7   0  12     2947.80     3220.36    242.00 o
  -6   0  12     1376.65     1461.72    161.34 o
  -5   0  12     1251.60     1518.47    156.43 o
  -4   0  12     6452.30     6826.94    340.35 o
  -3   0  12      606.58      603.44     99.41 o
  -2   0  12     4388.91     4343.04    192.83 o
  -1   0  12     2309.22     2329.70    129.00 o
   0   0  12      890.48      979.47     84.93 o
   1   0  12     3592.12     3603.44    176.81 o
   2   0  12       17.92       14.77     23.92 o
   3   0  12     2299.28     2220.30    124.77 o
   4   0  12     2599.06     2423.02    112.10 o
   5   0  12      700.08      694.45     72.51 o
   6   0  12     3295.60     3474.30    144.64 o
   7   0  12      420.99      422.71     56.83 o
   8   0  12     2777.99     2946.00    138.65 o
   9   0  12     5079.02     5330.27    208.83 o
  10   0  12       44.12       60.54     59.01 o
  11   0  12     2963.23     2927.48    280.38 o
  12   0  12     1114.45     1236.17    168.40 o
  -7   1  12       12.99      -12.00     67.45 o
  -6   1  12     5208.06     5503.62    313.25 o
  -5   1  12     5754.09     5782.28    312.63 o
  -4   1  12      113.46      128.47     60.07 o
  -3   1  12     3803.01     3918.05    183.99 o
  -2   1  12      365.72      331.43    113.84 o
  -1   1  12     5294.55     5049.97    210.64 o
   0   1  12     5317.62     5406.82    276.80 o
   1   1  12      510.85      502.71     63.94 o
   2   1  12     3006.05     2984.42    125.34 o
   3   1  12     2689.51     2524.77     89.17 o
   4   1  12     1878.09     1875.56    100.78 o
   5   1  12     2709.89     2670.68    136.84 o
   6   1  12      166.52      159.91     38.58 o
   7   1  12     3914.43     3992.14    203.84 o
   8   1  12     2711.29     2730.07    135.69 o
   9   1  12     1361.61     1416.70    104.73 o
  10   1  12     6421.76     6463.31    241.99 o
  11   1  12        9.87       13.90     48.27 o
  12   1  12     1988.52     2183.49    203.41 o
  13   1  12     1376.82     1440.74    261.50 o
  -7   2  12     2499.93     3188.68    244.83 o
  -6   2  12     1793.93     2062.54    265.06 o
  -5   2  12      866.90      943.17    130.46 o
  -4   2  12     5922.06     5986.33    251.38 o
  -3   2  12       45.50       64.03     39.15 o
  -2   2  12     2932.14     2967.58    151.20 o
  -1   2  12     2460.39     2411.73    132.05 o
   0   2  12     1060.04      916.20    133.38 o
   1   2  12    11425.28    11387.11    382.48 o
   2   2  12     3770.47     3770.69    167.19 o
   3   2  12     1618.27     1614.62    108.14 o
   4   2  12     3595.59     3433.62    159.83 o
   5   2  12      208.84      163.24     37.10 o
   6   2  12     3926.91     3737.39    306.63 o
   7   2  12      408.27      397.79     55.51 o
   8   2  12     2995.35     2981.15    199.11 o
   9   2  12     8794.53     8858.75    292.09 o
  10   2  12      198.67      120.46     58.11 o
  11   2  12     2987.26     3097.40    182.39 o
  12   2  12      552.50      351.53     95.85 o
  13   2  12      404.73      579.29    178.13 o
  -7   3  12      105.13       93.23    148.21 o
  -6   3  12     1899.61     1778.10    220.88 o
  -5   3  12     1057.76     1159.93    114.32 o
  -4   3  12      160.88       66.22     45.99 o
  -3   3  12     4628.06     4668.34    267.07 o
  -2   3  12     3952.22     3397.62    412.41 o
  -1   3  12     5352.08     5175.54    215.91 o
   0   3  12     4277.83     4316.83    212.38 o
   1   3  12       58.49        1.49     28.45 o
   2   3  12     9037.37     9057.62    388.70 o
   3   3  12     5091.93     4745.87    168.65 o
   4   3  12      791.37      819.06     68.46 o
   5   3  12     4207.58     4057.93    154.57 o
   6   3  12      635.52      605.46     63.41 o
   7   3  12     5712.19     5890.78    230.58 o
   8   3  12     5047.19     5211.67    196.21 o
   9   3  12      296.65      235.74     52.07 o
  10   3  12     6400.84     6418.63    236.23 o
  11   3  12      103.78      101.89     52.51 o
  12   3  12     1764.96     1795.34    192.74 o
  13   3  12     1122.27     1145.92    161.85 o
  -7   4  12     2165.87     2201.01    286.44 o
  -6   4  12     1019.82     1132.35    120.19 o
  -5   4  12     1959.59     2078.98    147.81 o
  -4   4  12     4711.79     4779.11    221.36 o
  -3   4  12      227.69      201.94     55.87 o
  -2   4  12     7450.18     7341.17    339.33 o
  -1   4  12      585.06      579.68     71.29 o
   0   4  12      336.39      397.52     60.52 o
   1   4  12     4534.30     4552.26    192.87 o
   2   4  12     1292.82     1203.70     92.67 o
   3   4  12     5358.34     5194.40    147.92 o
   4   4  12     4880.20     5047.13    204.61 o
   5   4  12       44.85       16.44     23.50 o
   6   4  12     6189.96     6104.41    207.09 o
   7   4  12     2203.39     2165.65    278.20 o
   8   4  12     2231.19     2068.80    135.28 o
   9   4  12     2692.90     2669.89    134.45 o
  10   4  12       25.94       69.96     39.45 o
  11   4  12     3391.58     3266.76    187.59 o
  12   4  12      955.32     1098.14    153.24 o
  13   4  12     1311.62     1056.64    399.37 o
  -7   5  12      682.79      812.29    193.10 o
  -6   5  12     3017.22     3234.09    232.30 o
  -5   5  12     4559.80     5152.84    240.67 o
  -4   5  12      217.26      170.85     55.42 o
  -3   5  12     9435.05     9702.78    437.20 o
  -2   5  12     1340.95     1299.84    106.77 o
  -1   5  12     2192.79     1954.25    280.18 o
   0   5  12     1563.61     1620.62    106.89 o
   1   5  12     2315.81     2200.12    220.17 o
   2   5  12     4711.01     4570.00    155.96 o
   3   5  12    10190.84    10463.52    259.71 o
   4   5  12     1036.71     1053.93     62.93 o
   5   5  12     3060.53     2772.34    120.33 o
   6   5  12      157.12      160.19     38.19 o
   7   5  12     9861.58    10386.61    312.51 o
   8   5  12     1568.86     1676.12    106.14 o
   9   5  12     1249.41     1270.64     97.54 o
  10   5  12     3634.93     3683.81    230.83 o
  11   5  12       15.73       25.52     41.60 o
  12   5  12     2694.07     3285.48    339.88 o
  13   5  12     1458.90     1250.14    192.38 o
  -7   6  12     1893.35     1720.43    185.84 o
  -6   6  12      353.31      299.17     89.07 o
  -5   6  12     1338.06     1529.77    159.95 o
  -4   6  12     3240.15     3327.98    217.04 o
  -3   6  12      503.50      465.29     98.92 o
  -2   6  12     5684.28     5841.02    241.49 o
  -1   6  12     3786.77     3209.89    159.37 o
   0   6  12      901.99      837.99     82.77 o
   1   6  12     2015.91     2128.90    146.61 o
   2   6  12     3408.47     3250.41    110.50 o
   3   6  12     1803.41     1917.18     78.31 o
   4   6  12     6608.17     6760.41    182.55 o
   5   6  12       73.12       49.90     20.98 o
   6   6  12     8492.64     8383.82    260.01 o
   7   6  12     1468.39     1580.59    103.15 o
   8   6  12     2008.52     1869.39    106.90 o
   9   6  12     1890.87     1773.20    127.13 o
  10   6  12      527.01      511.62     85.81 o
  11   6  12     3454.74     3676.66    196.50 o
  12   6  12     1155.29     1257.03    156.15 o
  13   6  12      665.92      714.23    130.20 o
  -6   7  12     1541.41     1512.21    295.34 o
  -5   7  12     3760.78     3928.93    251.07 o
  -4   7  12       57.88       91.46     62.38 o
  -3   7  12     1716.33     1596.12    150.44 o
  -2   7  12      883.98      905.19    118.34 o
  -1   7  12     2260.44     1912.63    276.06 o
   0   7  12     8438.37     8296.89    252.87 o
   1   7  12      117.94      140.74     32.96 o
   2   7  12     6658.20     6654.67    185.45 o
   3   7  12     1309.52     1286.97     61.60 o
   4   7  12     1781.96     1929.26     86.09 o
   5   7  12     9243.40     9834.78    229.57 o
   6   7  12     1609.50     1662.68     85.54 o
   7   7  12     3125.26     3073.49    131.89 o
   8   7  12      966.79      891.18     89.24 o
   9   7  12       16.14        4.39     32.67 o
  10   7  12     3496.07     3406.63    180.55 o
  11   7  12      982.30     1007.61    111.49 o
  12   7  12     2847.40     2476.43    170.55 o
  13   7  12     2070.42     2478.90    314.23 o
  -6   8  12     1705.37     1936.93    195.36 o
  -5   8  12       32.15       84.22     66.94 o
  -4   8  12     3058.67     3204.95    226.23 o
  -3   8  12       15.35      -42.20     36.25 o
  -2   8  12     2055.65     2204.58    172.06 o
  -1   8  12     3919.06     3552.82    288.06 o
   0   8  12      558.67      525.55     64.58 o
   1   8  12     9670.56    10082.98    292.29 o
   2   8  12      855.86      802.67     63.45 o
   3   8  12     3372.81     3587.76    139.57 o
   4   8  12     5574.92     5464.36    173.49 o
   5   8  12      452.50      467.68     47.16 o
   6   8  12     4808.93     4864.51    160.93 o
   7   8  12     2198.57     2339.44    133.89 o
   8   8  12      880.49      864.99     92.36 o
   9   8  12     5674.56     5694.00    240.30 o
  10   8  12       24.38       16.09     38.65 o
  11   8  12     2910.32     3131.68    180.56 o
  12   8  12     2022.25     2243.60    283.94 o
  13   8  12     1138.98     1096.59    224.45 o
  -5   9  12     1340.30     1446.71    260.79 o
  -4   9  12      216.52      239.30     81.03 o
  -3   9  12     2467.56     2344.28    148.19 o
  -2   9  12     1961.07     1951.90    157.47 o
  -1   9  12     2062.38     2208.05    129.59 o
   0   9  12     2976.58     2896.34    143.10 o
   1   9  12       63.31       42.66     39.49 o
   2   9  12     4962.59     4618.34    160.85 o
   3   9  12     4840.99     4819.36    162.18 o
   4   9  12      131.87       75.87     29.24 o
   5   9  12     4884.33     4983.12    165.40 o
   6   9  12      362.46      314.49     42.63 o
   7   9  12     5036.48     5340.21    217.86 o
   8   9  12     3206.61     3094.50    158.52 o
   9   9  12      489.08      566.87     77.46 o
  10   9  12     1872.75     1959.19    171.56 o
  11   9  12      818.97      891.04    275.75 o
  12   9  12      735.01      647.20    167.44 o
  13   9  12     2706.27     3227.05    361.25 o
  -5  10  12      335.82      379.00     79.93 o
  -4  10  12     1803.59     1976.18    168.20 o
  -3  10  12      111.52       53.41     44.59 o
  -2  10  12     2634.50     2737.25    201.30 o
  -1  10  12     2609.43     2696.19    144.84 o
   0  10  12       16.88        1.02     31.10 o
   1  10  12     7345.09     7522.24    233.78 o
   2  10  12     4020.90     4250.84    153.27 o
   3  10  12     3184.68     3167.98    134.01 o
   4  10  12     3108.44     3100.42    137.45 o
   5  10  12       29.21       24.35     30.75 o
   6  10  12     2590.10     2728.37    131.34 o
   7  10  12     1133.20     1136.45    120.16 o
   8  10  12     1483.65     1275.90    486.30 o
   9  10  12     1708.90     1987.43    165.46 o
  10  10  12        1.39        3.98     48.17 o
  11  10  12     2150.42     2158.48    188.07 o
  12  10  12     1112.16     1290.80    161.23 o
  -4  11  12        1.58       38.99     45.81 o
  -3  11  12     2464.10     2329.01    153.51 o
  -2  11  12      742.39      746.70     90.42 o
  -1  11  12     1369.11     1296.40    106.96 o
   0  11  12     3907.47     3886.76    178.60 o
   1  11  12        5.24        3.44     33.07 o
   2  11  12     5010.90     4673.47    193.63 o
   3  11  12     2236.58     2270.68    120.60 o
   4  11  12      613.33      563.36     64.70 o
   5  11  12     3101.93     3140.31    149.93 o
   6  11  12       98.40       53.51     35.95 o
   7  11  12     3313.78     2776.73    250.81 o
   8  11  12     3050.01     2935.58    192.36 o
   9  11  12        4.41       40.24     50.86 o
  10  11  12     2725.08     2973.25    292.14 o
  11  11  12      660.08      777.51    124.25 o
  12  11  12      862.04      939.04    314.58 o
  -3  12  12      127.58      203.98     65.67 o
  -2  12  12     1787.16     1837.57    135.40 o
  -1  12  12     2718.21     2792.08    156.31 o
   0  12  12      165.05      112.13     48.27 o
   1  12  12     1175.46     1414.37    106.65 o
   2  12  12     3076.72     2727.56    249.56 o
   3  12  12     2700.80     2581.21    133.57 o
   4  12  12     4626.15     4374.40    182.74 o
   5  12  12       86.78      147.96     46.15 o
   6  12  12     4581.80     4765.72    195.09 o
   7  12  12     3700.38     3565.58    202.06 o
   8  12  12     1407.90     1390.72    157.47 o
   9  12  12     2766.08     2942.95    198.89 o
  10  12  12      354.31      314.06     88.41 o
  11  12  12     1601.40     1918.11    179.35 o
  -2  13  12     1326.84     1230.26    119.51 o
  -1  13  12      301.66      335.94     67.65 o
   0  13  12     2055.11     2146.16    188.26 o
   1  13  12      326.92      361.30     65.32 o
   2  13  12     2749.94     2842.44    146.39 o
   3  13  12      823.49      767.75     79.13 o
   4  13  12      672.89      653.98     94.25 o
   5  13  12     5401.80     5512.01    240.36 o
   6  13  12      999.39     1015.85    100.48 o
   7  13  12     1682.02     1781.74    127.54 o
   8  13  12     1237.79     1286.02    132.91 o
   9  13  12       45.95       74.72     55.55 o
  10  13  12     2634.71     2858.62    207.33 o
   0  14  12       92.05      175.13     59.10 o
   1  14  12     3988.03     3858.51    185.44 o
   2  14  12      664.28      585.35     77.69 o
   3  14  12     2790.71     2430.63    210.31 o
   4  14  12     2086.48     2205.27    190.11 o
   5  14  12       83.45       88.20     44.56 o
   6  14  12     1875.21     1964.34    123.56 o
   7  14  12     1352.36     1276.75    103.08 o
   8  14  12      187.26      271.89     76.69 o
   9  14  12     2509.80     2604.64    343.44 o
   2  15  12     3198.02     3320.15    205.34 o
   3  15  12     1884.57     2003.05    128.89 o
   4  15  12      207.38      189.31     52.95 o
   5  15  12     1992.62     1970.29    124.85 o
   6  15  12      640.76      741.88     86.24 o
   7  15  12      582.58      654.80     82.66 o
  -2  -7  13      272.41      404.72    151.06 o
  -1  -7  13     1332.48     1455.07    247.96 o
   0  -7  13       19.00       10.41     64.13 o
   1  -7  13     1135.87     1161.99    136.67 o
   2  -7  13     1622.81     1691.22    185.26 o
   3  -7  13      559.81      589.05    106.46 o
   4  -7  13     3560.89     3739.04    243.46 o
   5  -7  13      279.08      263.31     87.56 o
  -3  -6  13      587.00     1035.31    210.91 o
  -2  -6  13      855.81      892.09    188.82 o
  -1  -6  13      107.47       19.24     84.08 o
   0  -6  13     3314.12     3292.69    213.99 o
   1  -6  13      895.82     1019.99    127.32 o
   2  -6  13     1384.10     1265.76    137.57 o
   3  -6  13     2629.29     2473.16    191.38 o
   4  -6  13       28.24       78.28     59.93 o
   5  -6  13     1956.72     1882.98    173.26 o
   6  -6  13      455.37      415.55     96.16 o
   7  -6  13     1641.91     1576.73    172.47 o
  -4  -5  13     2613.78     3212.09    346.29 o
  -3  -5  13     2518.95     2743.96    310.66 o
  -2  -5  13      417.38      582.85    158.89 o
  -1  -5  13     2437.24     2716.17    295.70 o
   0  -5  13      203.11      197.20     67.59 o
   1  -5  13     4521.29     4978.48    366.95 o
   2  -5  13     2168.01     2210.22    176.08 o
   3  -5  13      292.01      280.44    106.52 o
   4  -5  13     2175.09     1720.30    586.06 o
   5  -5  13       43.27       10.52     51.14 o
   6  -5  13     1680.03     1742.64    167.96 o
   7  -5  13      696.99      782.69    127.13 o
   8  -5  13      348.88      338.62    100.17 o
  -5  -4  13     1172.42     1743.56    265.77 o
  -4  -4  13      169.41      252.24    127.54 o
  -3  -4  13     3866.10     3644.60    349.85 o
  -2  -4  13     3047.56     3523.47    337.74 o
  -1  -4  13        5.07       50.59     81.23 o
   0  -4  13     4976.12     4937.84    399.02 o
   1  -4  13     1799.35     1845.24    160.13 o
   2  -4  13     3505.77     3488.56    217.31 o
   3  -4  13     3836.75     3847.57    231.53 o
   4  -4  13       53.89       26.67     49.55 o
   5  -4  13     1262.47     1202.31    165.31 o
   6  -4  13      650.67      659.96    108.32 o
   7  -4  13      830.35      762.62    121.13 o
   8  -4  13     2119.29     2269.94    201.00 o
   9  -4  13      198.77       88.60     95.84 o
  -5  -3  13       99.75       86.22    109.73 o
  -4  -3  13     3143.53     3316.12    341.30 o
  -3  -3  13     1304.31     1377.32    223.02 o
  -2  -3  13     1762.43     1588.94    230.86 o
  -1  -3  13     5729.49     5787.18    446.76 o
   0  -3  13      109.76      100.82     58.35 o
   1  -3  13     2270.65     2443.57    145.50 o
   2  -3  13     2351.85     2589.71    144.07 o
   3  -3  13     1096.28     1171.56    103.09 o
   4  -3  13     5178.01     5473.64    278.37 o
   5  -3  13     1511.81     1415.87    211.27 o
   6  -3  13     4191.84     3990.95    196.21 o
   7  -3  13     1417.45     1360.73    121.75 o
   8  -3  13       62.73      173.34     73.88 o
   9  -3  13     1220.65     1066.69    149.05 o
  10  -3  13     1387.62     1220.28    163.35 o
  -6  -2  13     1153.26     1362.36    252.24 o
  -5  -2  13     2563.45     2385.55    308.53 o
  -4  -2  13      299.04      198.08    126.12 o
  -3  -2  13     2355.48     1810.15    402.94 o
  -2  -2  13     5022.08     5255.53    283.25 o
  -1  -2  13      159.80      103.16     59.13 o
   0  -2  13     1213.74     1256.92    129.34 o
   1  -2  13     1671.17     1912.71    128.23 o
   2  -2  13     1347.69     1222.53    102.35 o
   3  -2  13     3157.48     3316.23    165.73 o
   4  -2  13      177.80      162.53     47.39 o
   5  -2  13     2556.40     2795.23    157.37 o
   6  -2  13     2035.22     2052.92    138.38 o
   7  -2  13     3352.81     3248.28    174.59 o
   8  -2  13     1782.14     1987.79    145.50 o
   9  -2  13       16.10       -4.70     50.68 o
  10  -2  13     1345.66     1230.77    158.44 o
  11  -2  13     1835.62     1869.99    204.14 o
  -5  -1  13      296.21      288.37     90.64 o
  -4  -1  13     4355.90     4424.63    262.03 o
  -3  -1  13     3807.06     3806.45    401.51 o
  -2  -1  13     2575.47     2551.77    188.69 o
  -1  -1  13     5296.66     5400.59    283.60 o
   0  -1  13     1119.90     1367.44    132.07 o
   1  -1  13     3496.61     3694.88    232.64 o
   2  -1  13     4330.79     4452.37    169.08 o
   3  -1  13     1284.59     1150.38     91.02 o
   4  -1  13     3600.15     3941.51    159.38 o
   5  -1  13      261.05      264.64     49.34 o
   6  -1  13     2565.97     2541.19    200.60 o
   7  -1  13     4217.76     3921.87    360.94 o
   8  -1  13      190.41      101.33     48.39 o
   9  -1  13     2958.06     3128.68    185.07 o
  10  -1  13      281.43      266.63     91.65 o
  11  -1  13     1280.06     1239.84    176.35 o
  12  -1  13     2410.96     2795.78    244.14 o
  -6   0  13      711.97      574.88    116.13 o
  -5   0  13     8176.25     8745.56    424.82 o
  -4   0  13     1696.48     1720.01    172.79 o
  -3   0  13      365.18      424.01    121.13 o
  -2   0  13     3453.53     3190.80    205.91 o
  -1   0  13     1637.67     1498.11    113.04 o
   0   0  13    11351.48    11153.96    384.97 o
   1   0  13     2521.83     2828.00    144.30 o
   2   0  13      227.20      143.32     37.76 o
   3   0  13     5707.42     5779.22    201.47 o
   4   0  13        6.51       -4.14     25.44 o
   5   0  13     4460.47     4574.88    185.64 o
   6   0  13     2736.95     2680.56    131.57 o
   7   0  13      166.45      200.64     65.00 o
   8   0  13     3452.20     3915.15    169.14 o
   9   0  13      816.16      870.82    103.26 o
  10   0  13     2383.11     2240.16    199.86 o
  11   0  13     1617.47     1807.34    187.22 o
  12   0  13     1508.79     1493.29    180.56 o
  -7   1  13      998.32     1272.27    170.25 o
  -6   1  13     3785.98     3983.45    294.63 o
  -5   1  13        0.88      -24.80     55.29 o
  -4   1  13     1437.49     1633.40    172.79 o
  -3   1  13      671.55      699.89    110.36 o
  -2   1  13     1941.01     2232.61    229.43 o
  -1   1  13     4416.17     4502.95    200.17 o
   0   1  13      154.23      161.18     47.58 o
   1   1  13     9876.28     9533.91    338.76 o
   2   1  13     5599.45     5395.95    192.03 o
   3   1  13       24.66       17.00     26.53 o
   4   1  13     3435.53     3247.14    137.90 o
   5   1  13     1655.16     1682.06    101.56 o
   6   1  13     2893.64     2883.37    133.61 o
   7   1  13     4849.22     4847.32    187.80 o
   8   1  13       18.01      -28.39     28.47 o
   9   1  13     2206.97     2356.16    175.96 o
  10   1  13      985.94      926.82     91.42 o
  11   1  13     1791.16     1735.45    180.02 o
  12   1  13     2508.08     2736.99    307.10 o
  -7   2  13     1270.07     1578.83    188.46 o
  -6   2  13      342.26      338.07    101.47 o
  -5   2  13     2855.70     3126.50    224.98 o
  -4   2  13      719.77      786.74    122.09 o
  -3   2  13     2480.84     2547.74    154.35 o
  -2   2  13     4040.44     3991.21    190.21 o
  -1   2  13      287.73      201.45     78.05 o
   0   2  13     5879.47     6106.27    313.87 o
   1   2  13     2822.11     2971.75    149.88 o
   2   2  13     2527.27     2365.95    113.93 o
   3   2  13    11416.65    10919.31    322.77 o
   4   2  13       18.37       24.05     26.35 o
   5   2  13     3514.59     3432.20    147.07 o
   6   2  13      841.54      824.22     76.56 o
   7   2  13     1449.94     1359.47     97.21 o
   8   2  13     5093.40     4839.06    191.46 o
   9   2  13     1200.85     1183.26     98.16 o
  10   2  13     4488.11     4239.53    215.28 o
  11   2  13     1641.85     1707.11    143.90 o
  12   2  13      428.04      366.95    139.66 o
  13   2  13      935.16     1018.21    228.01 o
  -7   3  13     1245.80     1420.79    247.96 o
  -6   3  13     2301.05     2224.88    206.14 o
  -5   3  13        4.49       -2.66     58.36 o
  -4   3  13     3515.75     3584.24    188.93 o
  -3   3  13     3435.51     3702.34    187.65 o
  -2   3  13      185.84      246.88     57.58 o
  -1   3  13    12381.10    12045.72    415.12 o
   0   3  13        5.89       -5.86     31.21 o
   1   3  13     5177.10     4973.71    226.67 o
   2   3  13     5400.34     5460.38    269.28 o
   3   3  13      175.98       92.67     32.00 o
   4   3  13     3850.00     3725.84    175.83 o
   5   3  13      349.53      321.06     49.77 o
   6   3  13     1305.82     1243.72    107.06 o
   7   3  13     2643.42     2405.59    195.74 o
   8   3  13       19.70      -10.04     30.77 o
   9   3  13     3960.62     3926.01    172.46 o
  10   3  13     1482.20     1692.87    138.12 o
  11   3  13     1208.58     1430.83    134.75 o
  12   3  13     3648.39     3484.09    250.91 o
  13   3  13      294.95      189.53    126.12 o
  -6   4  13       37.89       -4.99     81.23 o
  -5   4  13     2023.24     2151.80    178.35 o
  -4   4  13      611.68      594.81     86.29 o
  -3   4  13     2864.83     2996.46    169.22 o
  -2   4  13    10024.13     8877.47   1059.05 o
  -1   4  13     1939.68     1871.78    126.15 o
   0   4  13     1454.19     1579.14    112.97 o
   1   4  13     1803.25     1640.87    185.05 o
   2   4  13     1011.53     1032.59     79.27 o
   3   4  13    13355.40    12773.72    310.63 o
   4   4  13     2011.73     1915.40    167.53 o
   5   4  13     1906.61     1903.56    103.81 o
   6   4  13     2339.35     2391.17    117.09 o
   7   4  13     2489.45     2522.26    124.32 o
   8   4  13     7382.02     7583.06    358.66 o
   9   4  13      478.22      590.79     73.46 o
  10   4  13     1884.50     1925.15    123.82 o
  11   4  13     2722.60     2496.49    169.53 o
  12   4  13      454.77      290.68     92.73 o
  13   4  13     3059.43     2301.12    846.49 o
  -6   5  13     3836.83     4007.27    370.52 o
  -5   5  13       53.80        9.24     57.27 o
  -4   5  13     3819.04     3838.32    239.24 o
  -3   5  13     1713.55     1943.19    139.37 o
  -2   5  13     3549.36     3314.79    172.63 o
  -1   5  13     6990.58     6599.20    264.59 o
   0   5  13      108.96      118.40     42.70 o
   1   5  13     2027.11     1909.80    122.57 o
   2   5  13     2933.97     2807.12    198.67 o
   3   5  13       36.05       28.60     22.67 o
   4   5  13    10388.52    10162.64    256.15 o
   5   5  13     2010.94     1831.83    117.89 o
   6   5  13     5739.48     5754.17    203.33 o
   7   5  13     8367.66     8214.00    266.46 o
   8   5  13        2.70       -1.33     28.67 o
   9   5  13     2377.70     2407.66    154.98 o
  10   5  13     1454.74     1661.78    133.14 o
  11   5  13      268.77      354.24     75.41 o
  12   5  13     1821.12     2093.96    341.22 o
  13   5  13       29.83       51.26     75.94 o
  -6   6  13       42.34       66.25     78.02 o
  -5   6  13     2814.46     2912.00    219.40 o
  -4   6  13      939.66      802.89    174.93 o
  -3   6  13     1066.41     1111.00    135.30 o
  -2   6  13     3390.61     3242.00    205.28 o
  -1   6  13       71.72       63.73     41.83 o
   0   6  13     7860.70     7295.00    281.08 o
   1   6  13      556.37      602.44     74.91 o
   2   6  13      574.46      577.61     56.31 o
   3   6  13     2812.32     2825.16    111.77 o
   4   6  13      172.97      195.28     29.61 o
   5   6  13    17792.35    17895.30    415.91 o
   6   6  13    10870.29    10570.46    364.78 o
   7   6  13      417.96      367.85     54.76 o
   8   6  13     2108.53     2099.79    117.68 o
   9   6  13      891.95      907.76    128.48 o
  10   6  13     3515.21     3242.36    180.29 o
  11   6  13     1365.34     1495.67    133.52 o
  12   6  13      172.00       68.40     59.93 o
  13   6  13     1936.08     1938.44    199.71 o
  -6   7  13     1689.49     1468.24    237.63 o
  -5   7  13      237.93      154.98     77.00 o
  -4   7  13     1305.42     1443.00    157.95 o
  -3   7  13     1414.82     1541.54    156.37 o
  -2   7  13      476.78      562.44    102.96 o
  -1   7  13     6400.48     6506.43    321.39 o
   0   7  13      673.53      752.54     83.91 o
   1   7  13     4485.67     4232.89    154.64 o
   2   7  13     5158.83     5041.63    154.34 o
   3   7  13      199.52      191.53     32.31 o
   4   7  13     4307.60     4141.94    143.90 o
   5   7  13     3139.18     3102.66    107.53 o
   6   7  13     3035.56     3108.10    134.00 o
   7   7  13     4543.30     4727.21    178.19 o
   8   7  13       85.10       50.10     43.11 o
   9   7  13     1611.01     1813.16    131.98 o
  10   7  13     2453.67     2555.69    162.08 o
  11   7  13     1667.67     1420.63    129.56 o
  12   7  13     4448.82     4493.85    233.24 o
  13   7  13        4.61       41.33    104.03 o
  -5   8  13     2740.53     3088.87    246.54 o
  -4   8  13      352.30      273.64     84.08 o
  -3   8  13     1612.98     1732.00    209.48 o
  -2   8  13     3918.96     3698.96    230.25 o
  -1   8  13      355.91      168.61     48.30 o
   0   8  13     7530.41     7314.99    359.94 o
   1   8  13     3508.72     3493.83    156.74 o
   2   8  13     1028.34      946.57     68.95 o
   3   8  13     3507.78     3475.15    119.37 o
   4   8  13      348.42      260.88     40.21 o
   5   8  13     4261.98     4554.93    155.28 o
   6   8  13     3741.63     3706.72    133.92 o
   7   8  13       36.19       53.63     39.42 o
   8   8  13     2466.12     2658.13    171.72 o
   9   8  13      710.58      693.79     86.08 o
  10   8  13     2363.91     2459.72    158.66 o
  11   8  13     1054.93     1133.44    176.30 o
  12   8  13       81.07       42.13     65.73 o
  13   8  13     2645.20     2540.89    324.91 o
  -5   9  13      285.18      266.14     89.01 o
  -4   9  13     1214.29     1211.16    152.16 o
  -3   9  13      580.45      560.34    111.58 o
  -2   9  13       39.48        8.54     39.99 o
  -1   9  13     3113.85     3200.93    161.99 o
   0   9  13      231.83      297.27     57.68 o
   1   9  13     2916.63     2973.18    144.40 o
   2   9  13     6350.35     6299.79    203.75 o
   3   9  13       25.13       37.60     26.92 o
   4   9  13     6106.91     6250.33    199.01 o
   5   9  13     1957.44     1949.59     94.14 o
   6   9  13     4074.24     4147.72    148.39 o
   7   9  13     8459.30     8111.23    300.49 o
   8   9  13       38.21       58.60     40.91 o
   9   9  13     2684.04     2968.26    185.95 o
  10   9  13      779.12      722.75    115.49 o
  11   9  13      987.73      897.67    134.29 o
  12   9  13     1860.27     2030.04    197.73 o
  -4  10  13      758.76      870.22    109.58 o
  -3  10  13      477.56      438.78     79.33 o
  -2  10  13     3310.92     3217.96    248.43 o
  -1  10  13        9.82       10.05     38.06 o
   0  10  13     3626.43     3583.74    170.26 o
   1  10  13     1935.30     2042.48    114.36 o
   2  10  13     2076.71     2120.59    130.10 o
   3  10  13     7349.97     7198.68    224.89 o
   4  10  13      596.78      633.46     58.65 o
   5  10  13     4119.25     4233.29    155.91 o
   6  10  13     2319.91     2482.30    126.20 o
   7  10  13     1557.47     1524.13    141.53 o
   8  10  13     5618.78     5459.78    802.67 o
   9  10  13     1885.78     1359.99    149.63 o
  10  10  13      824.80      806.07    123.64 o
  11  10  13     2653.13     2530.84    430.37 o
  12  10  13       26.11      -18.52     57.52 o
  -3  11  13     2141.85     2171.05    153.24 o
  -2  11  13      135.15      166.01     57.85 o
  -1  11  13     2868.18     3010.99    161.78 o
   0  11  13      277.62      258.58     56.09 o
   1  11  13     1921.25     1969.89    124.84 o
   2  11  13     2106.21     2175.58    130.78 o
   3  11  13       21.85       20.81     34.15 o
   4  11  13     4880.73     4624.50    189.78 o
   5  11  13     1137.36     1052.74     99.01 o
   6  11  13     1851.46     2005.05    139.22 o
   7  11  13     3943.56     3781.88    224.67 o
   8  11  13        1.67        0.98     44.16 o
   9  11  13     3582.54     3441.36    243.69 o
  10  11  13     2217.59     2217.14    188.92 o
  11  11  13       71.93       88.27     61.45 o
  12  11  13     2308.36     2282.24    291.43 o
  -2  12  13     2062.30     1983.78    145.63 o
  -1  12  13       30.24       18.00     45.15 o
   0  12  13     3055.92     2741.03    187.20 o
   1  12  13     1503.09     1825.26    124.06 o
   2  12  13      605.01      569.75     75.98 o
   3  12  13     3221.54     3261.53    157.52 o
   4  12  13      533.72      608.05     71.40 o
   5  12  13     3708.77     3347.02    449.36 o
   6  12  13     5137.20     5294.54    211.76 o
   7  12  13      618.74      497.06     69.51 o
   8  12  13     2478.61     2551.94    186.92 o
   9  12  13      222.30      185.53     69.32 o
  10  12  13     1092.88     1028.56    138.96 o
  11  12  13     1727.89     1756.55    177.07 o
  -1  13  13     1815.64     1707.85    134.07 o
   0  13  13      200.16      118.35     52.98 o
   1  13  13      297.74      184.70     65.53 o
   2  13  13     6598.65     6288.81    249.24 o
   3  13  13      532.56      529.76     70.94 o
   4  13  13     3945.87     4203.62    186.38 o
   5  13  13     1993.81     1879.64    119.76 o
   6  13  13     1033.14     1095.80     94.63 o
   7  13  13     3687.88     3503.39    167.38 o
   8  13  13       44.72       31.14     51.13 o
   9  13  13     2053.07     1689.88    506.97 o
  10  13  13     1567.44     1461.45    159.32 o
   1  14  13     2132.94     2201.28    143.51 o
   2  14  13     1164.57     1123.71    103.85 o
   3  14  13     1317.71     1307.67    222.40 o
   4  14  13        6.70       10.27     43.26 o
   5  14  13     3008.12     2940.93    152.28 o
   6  14  13     2462.49     3042.38    157.50 o
   7  14  13       20.69       30.49     43.59 o
   8  14  13     1786.46     1873.43    212.33 o
   4  15  13     2355.39     2388.65    144.38 o
   5  15  13      711.47      724.02     86.44 o
  -1  -6  14     2174.75     2060.38    187.49 o
   0  -6  14      720.56      647.57    116.35 o
   1  -6  14      287.54      154.16     72.73 o
   2  -6  14     4669.05     5038.02    289.46 o
   3  -6  14      224.92      183.03     72.23 o
   4  -6  14     2069.90     2043.69    215.18 o
   5  -6  14     1888.80     2081.56    192.55 o
   6  -6  14      455.26      423.19    120.77 o
  -3  -5  14       68.32        6.41    106.17 o
  -2  -5  14     2765.29     2831.60    327.05 o
  -1  -5  14      291.93      111.15    116.14 o
   0  -5  14     1742.21     2254.99    340.59 o
   1  -5  14     2282.05     2251.85    355.20 o
   2  -5  14      353.99      270.76     83.13 o
   3  -5  14     3403.43     3975.97    317.08 o
   4  -5  14      708.74      666.42    117.82 o
   5  -5  14      260.29      316.27     87.35 o
   6  -5  14     3170.68     3277.51    239.32 o
   7  -5  14       12.63        9.73     59.14 o
  -4  -4  14      524.87      480.25    164.59 o
  -3  -4  14     2748.30     3046.78    341.30 o
  -2  -4  14      104.89       74.82    106.88 o
  -1  -4  14     3805.38     4082.80    374.79 o
   0  -4  14     2158.32     2315.25    224.45 o
   1  -4  14      935.34     1063.06    133.41 o
   2  -4  14     4593.83     4784.98    272.93 o
   3  -4  14      362.16      367.91     84.57 o
   4  -4  14     2704.95     2797.86    246.89 o
   5  -4  14      927.06      804.68    260.79 o
   6  -4  14      266.25      338.44     92.37 o
   7  -4  14     2246.50     2355.01    203.16 o
   8  -4  14      152.86       92.90     75.47 o
   9  -4  14     1103.04     1427.35    234.42 o
  -4  -3  14     1291.87     1468.53    247.25 o
  -3  -3  14      773.14      900.64    203.78 o
  -2  -3  14     3673.01     3408.75    344.15 o
  -1  -3  14      583.92      861.45    186.68 o
   0  -3  14     1269.07     1331.01    212.33 o
   1  -3  14     2959.74     3189.88    306.39 o
   2  -3  14       17.23      -13.65     47.92 o
   3  -3  14     5368.32     5850.67    249.04 o
   4  -3  14      540.49      536.29     80.92 o
   5  -3  14      378.35      479.06    139.67 o
   6  -3  14     4875.63     4373.41    540.47 o
   7  -3  14      120.86      131.01     69.98 o
   8  -3  14     2899.46     2256.21    813.00 o
   9  -3  14      338.72      258.15     95.48 o
  10  -3  14       86.33       81.46     75.29 o
  -5  -2  14      638.73      416.83    168.16 o
  -4  -2  14      853.78     1051.70    220.17 o
  -3  -2  14     2584.15     2562.26    307.10 o
  -2  -2  14       70.14      170.29    111.87 o
  -1  -2  14     5419.86     5340.78    290.95 o
   0  -2  14     2938.50     3097.14    206.02 o
   1  -2  14      395.40      345.19     82.55 o
   2  -2  14     5231.75     4990.05    264.75 o
   3  -2  14      511.73      516.85     78.16 o
   4  -2  14     2274.93     2411.73    150.86 o
   5  -2  14     4073.38     4093.16    497.38 o
   6  -2  14      148.00       89.13     47.65 o
   7  -2  14     6004.61     5929.71    261.09 o
   8  -2  14      721.16      769.65    101.75 o
   9  -2  14     1828.93     1519.03    171.99 o
  10  -2  14      297.58      382.30    141.44 o
  -5  -1  14     1642.67     2047.81    298.55 o
  -4  -1  14     2171.26     2559.33    208.27 o
  -3  -1  14      169.72      188.61     73.30 o
  -2  -1  14     2877.12     3082.70    210.82 o
  -1  -1  14      156.74      151.44     67.66 o
   0  -1  14     3484.10     3444.77    217.26 o
   1  -1  14     4358.31     4628.71    282.52 o
   2  -1  14      235.71      180.02     51.73 o
   3  -1  14     3375.19     3604.64    194.80 o
   4  -1  14      989.51     1037.25    101.96 o
   5  -1  14     3047.92     3002.56    165.27 o
   6  -1  14     6108.04     5899.38    256.58 o
   7  -1  14      695.22      652.18     88.97 o
   8  -1  14     2446.83     2597.78    170.01 o
   9  -1  14     1341.16     1272.15    180.81 o
  10  -1  14      656.25      710.49    130.23 o
  11  -1  14      941.91     1085.73    171.72 o
  -5   0  14     1453.08     1600.92    182.76 o
  -4   0  14     1110.07     1098.88    215.90 o
  -3   0  14     2671.05     2882.91    209.69 o
  -2   0  14        1.11        4.15     47.05 o
  -1   0  14     3007.86     1321.74    209.48 o
   0   0  14     3112.15     3070.91    202.00 o
   1   0  14     2733.33     2856.26    194.10 o
   2   0  14     8145.53     8270.17    268.05 o
   3   0  14       22.30       28.60     31.54 o
   4   0  14     2791.71     2973.69    135.97 o
   5   0  14     2335.58     2426.91    126.61 o
   6   0  14      221.22      209.87     51.22 o
   7   0  14     4954.99     5049.00    233.52 o
   8   0  14      991.82      971.61    105.95 o
   9   0  14      887.41      859.60    105.29 o
  10   0  14     2973.43     3133.38    237.06 o
  11   0  14       26.95       12.20     64.92 o
  -6   1  14      196.01      258.00     98.92 o
  -5   1  14     2486.51     2726.58    260.07 o
  -4   1  14     1947.93     2350.39    201.91 o
  -3   1  14       44.08       76.85     64.52 o
  -2   1  14     3369.73     3430.31    221.21 o
  -1   1  14      679.76      727.03    120.77 o
   0   1  14     2742.31     2887.23    156.00 o
   1   1  14     7960.73     8088.41    305.89 o
   2   1  14      124.58      132.91     39.64 o
   3   1  14     4104.18     4351.46    170.61 o
   4   1  14     2690.78     2596.03    170.93 o
   5   1  14      958.82      949.52     82.30 o
   6   1  14     5690.85     6157.00    258.94 o
   7   1  14       72.07       39.40     36.46 o
   8   1  14     1703.13     1840.42    119.15 o
   9   1  14     3498.26     3377.87    189.49 o
  10   1  14      655.31      652.69     96.81 o
  11   1  14     2903.54     2555.76    281.81 o
  12   1  14      184.93       78.38     99.75 o
  -6   2  14     3526.68     1503.44    268.62 o
  -5   2  14     1486.04     2034.15    215.54 o
  -4   2  14      417.33      632.23    128.61 o
  -3   2  14     3155.24     3186.92    220.21 o
  -2   2  14      198.56      265.88     62.65 o
  -1   2  14     4569.58     4639.90    211.86 o
   0   2  14     2417.39     2239.00    161.62 o
   1   2  14     2158.50     2120.37    131.82 o
   2   2  14     8052.29     7885.65    257.57 o
   3   2  14     1237.45     1236.17     89.26 o
   4   2  14     4283.19     4488.10    181.93 o
   5   2  14     1539.49     1583.16    103.98 o
   6   2  14      365.55      337.50     55.75 o
   7   2  14     3412.15     3444.60    155.28 o
   8   2  14     2398.26     2624.37    140.36 o
   9   2  14     1232.80     1333.94    106.45 o
  10   2  14     3010.97     3183.29    164.09 o
  11   2  14        2.75        9.41     51.58 o
  12   2  14     2066.62     2310.03    308.53 o
  -6   3  14      884.45     1126.25    165.38 o
  -5   3  14      186.04      280.03     89.30 o
  -4   3  14     1001.54     1211.27    153.14 o
  -3   3  14      223.13      158.98     59.30 o
  -2   3  14     6192.37     5920.36    254.42 o
  -1   3  14      798.33      841.41     94.12 o
   0   3  14     4201.09     4404.66    246.59 o
   1   3  14     3755.91     4087.74    191.65 o
   2   3  14      295.01      192.56     44.85 o
   3   3  14    12921.25    13336.12    451.20 o
   4   3  14     2144.27     1955.19    110.52 o
   5   3  14      323.01      273.40     49.66 o
   6   3  14     6033.03     6205.58    222.45 o
   7   3  14      820.69      902.74     83.30 o
   8   3  14     5270.12     4896.15    196.61 o
   9   3  14     3156.08     3391.06    186.35 o
  10   3  14      214.35      228.91     57.24 o
  11   3  14     3103.55     3551.85    208.85 o
  12   3  14      457.11      625.60    174.57 o
  -6   4  14     1231.82     1414.37    249.39 o
  -5   4  14     1377.99     1212.02    218.75 o
  -4   4  14      924.80      862.90    132.41 o
  -3   4  14     2827.10     3071.28    221.17 o
  -2   4  14      228.35      268.83     74.28 o
  -1   4  14     6392.48     6633.72    271.33 o
   0   4  14     2245.73     2630.65    149.42 o
   1   4  14      681.90      711.72     83.49 o
   2   4  14     3275.85     3202.28    164.36 o
   3   4  14      327.28      326.26     37.05 o
   4   4  14     3772.34     3855.22    157.46 o
   5   4  14     7937.51     7970.90    261.49 o
   6   4  14      529.61      495.20     62.83 o
   7   4  14     6739.73     6760.68    236.86 o
   8   4  14      869.81      883.73     97.96 o
   9   4  14     1972.96     2151.47    139.05 o
  10   4  14     4972.38     4597.87    196.67 o
  11   4  14      229.33      132.14     61.72 o
  12   4  14     2134.85     2213.50    170.82 o
  13   4  14     1505.58     1402.27    181.87 o
  -5   5  14     1039.37     1550.47    247.25 o
  -4   5  14     2667.01     2834.36    216.89 o
  -3   5  14      186.94      147.79     56.85 o
  -2   5  14     7816.32     7575.15    305.40 o
  -1   5  14      213.00      230.41     60.02 o
   0   5  14     1686.68     1450.49    263.56 o
   1   5  14     3999.65     3673.54    177.14 o
   2   5  14        0.77      -10.73     27.53 o
   3   5  14     1155.53     1242.91     67.00 o
   4   5  14     3359.86     3455.27    114.41 o
   5   5  14     2919.43     2795.54    174.26 o
   6   5  14    10650.00    10791.30    376.87 o
   7   5  14      495.56      449.12     61.63 o
   8   5  14     1919.72     2137.35    123.26 o
   9   5  14     3174.68     2974.33    147.42 o
  10   5  14      723.06      792.43     99.97 o
  11   5  14     3087.44     3181.18    191.77 o
  12   5  14      230.90      148.23     58.00 o
  13   5  14      663.61      718.84    140.32 o
  -5   6  14     1072.83     1015.32    233.35 o
  -4   6  14      838.03     1003.75    141.07 o
  -3   6  14     2451.24     2468.11    199.69 o
  -2   6  14       77.02      100.78     52.98 o
  -1   6  14     3677.13     3630.13    205.18 o
   0   6  14     6591.93     6612.88    385.84 o
   1   6  14     1949.68     1876.81    126.73 o
   2   6  14     3514.89     3629.89    125.99 o
   3   6  14      264.08      242.27     42.11 o
   4   6  14      809.80      804.83     54.62 o
   5   6  14     8775.13     8957.25    283.13 o
   6   6  14      283.76      231.53     52.04 o
   7   6  14     9695.97     9188.26    521.99 o
   8   6  14      404.55      450.18     73.50 o
   9   6  14      477.91      453.05     75.12 o
  10   6  14     2705.08     2723.46    170.91 o
  11   6  14        0.95       -2.48     40.05 o
  12   6  14     3297.01     3785.41    216.45 o
  13   6  14      843.13      682.00    133.50 o
  -5   7  14      656.98      643.58    127.32 o
  -4   7  14     3302.63     3447.32    238.05 o
  -3   7  14       41.25       87.77     64.19 o
  -2   7  14     4452.71     1722.19    222.31 o
  -1   7  14     1242.58     1363.32    142.45 o
   0   7  14     2829.88     2377.72    255.09 o
   1   7  14     9166.45     8913.05    272.22 o
   2   7  14      242.33      225.93     37.64 o
   3   7  14     3027.33     2850.15    106.72 o
   4   7  14       78.74       60.84     26.30 o
   5   7  14     4251.98     4019.29    129.85 o
   6   7  14    11992.81    11919.14    354.70 o
   7   7  14     1044.09     1049.30     99.71 o
   8   7  14     1323.19     1321.06    113.79 o
   9   7  14     5271.40     5244.81    309.32 o
  10   7  14      896.07      959.09    170.47 o
  11   7  14     4609.97     4966.69    239.94 o
  12   7  14      302.56      370.91     84.35 o
  13   7  14      829.31     1000.39    228.01 o
  -4   8  14      206.65      213.58     80.97 o
  -3   8  14     1784.81     1748.36    193.81 o
  -2   8  14      250.00      420.18     91.34 o
  -1   8  14     2663.87     2813.69    154.35 o
   0   8  14      777.84      710.11     78.88 o
   1   8  14      100.45       44.05     36.14 o
   2   8  14     4062.72     3585.44    147.27 o
   3   8  14       18.94       11.83     25.53 o
   4   8  14     3626.61     3757.73    139.27 o
   5   8  14     6568.09     6779.64    382.69 o
   6   8  14      159.49      146.62     62.68 o
   7   8  14     9436.38     9163.88    335.00 o
   8   8  14     3955.87     4164.61    198.63 o
   9   8  14      203.78      265.88     95.87 o
  10   8  14     4534.45     4841.63    520.50 o
  11   8  14      132.86      134.00     59.15 o
  12   8  14     3508.80     3286.28    515.87 o
  -4   9  14     1596.58     1697.33    184.66 o
  -3   9  14       72.25       69.40     53.69 o
  -2   9  14     1225.45     1265.66    169.58 o
  -1   9  14     2344.45     2119.97    137.27 o
   0   9  14     1145.42     1069.71     95.82 o
   1   9  14     4829.24     4890.60    204.02 o
   2   9  14      568.08      520.77     74.67 o
   3   9  14     3430.98     3222.36    130.78 o
   4   9  14     4874.16     5075.58    173.73 o
   5   9  14      271.65      250.64     41.76 o
   6   9  14     5327.56     5439.90    182.70 o
   7   9  14        9.32       -8.53     35.81 o
   8   9  14     4831.94     4792.99    216.76 o
   9   9  14     2531.49     2695.06    187.87 o
  10   9  14       93.05       63.11     56.31 o
  11   9  14     2469.26     2499.70    210.25 o
  12   9  14      250.02      365.09    103.25 o
  -3  10  14     2715.09     2856.74    176.70 o
  -2  10  14      520.17      464.24     90.60 o
  -1  10  14     2841.07     2693.04    197.76 o
   0  10  14     2130.53     2037.04    139.54 o
   1  10  14      582.75      595.81     66.04 o
   2  10  14     4730.62     4579.93    191.46 o
   3  10  14     1546.34     1490.57     91.14 o
   4  10  14     1377.12     1297.67     87.48 o
   5  10  14     5022.79     5094.77    177.44 o
   6  10  14        2.42        1.89     32.57 o
   7  10  14     4579.07     4433.12    253.55 o
   8  10  14      804.05      711.00    112.81 o
   9  10  14     1389.54     1522.99    155.93 o
  10  10  14     4720.64     4872.70    288.92 o
  11  10  14        3.28       -0.20     63.77 o
  12  10  14     1630.78     1469.79    184.19 o
  -2  11  14     3090.90     3227.03    180.62 o
  -1  11  14      682.01      862.46     99.20 o
   0  11  14      971.98      932.26     97.10 o
   1  11  14     2543.11     2620.67    206.40 o
   2  11  14      148.09      106.55     44.67 o
   3  11  14     3239.07     3251.12    157.19 o
   4  11  14     3465.25     3143.16    177.47 o
   5  11  14      162.12      130.97     45.41 o
   6  11  14     5840.69     5823.55    226.23 o
   7  11  14      345.35      236.95     71.35 o
   8  11  14     3842.10     3897.62    238.50 o
   9  11  14     2375.31     2561.30    200.25 o
  10  11  14       24.68      -32.07     51.17 o
  11  11  14     2281.12     2278.34    203.30 o
  -1  12  14     1510.08     1585.80    128.99 o
   0  12  14     2589.49     2596.06    155.57 o
   1  12  14        4.85      -11.13     38.93 o
   2  12  14     2494.22     2500.46    143.85 o
   3  12  14      125.58      146.89     48.37 o
   4  12  14     1113.04     1084.44     93.95 o
   5  12  14     4636.54     4496.41    254.01 o
   6  12  14      152.29      165.91     50.21 o
   7  12  14     6297.74     6605.72    254.17 o
   8  12  14      142.72      116.11     65.13 o
   9  12  14     2098.45     1135.56    360.54 o
  10  12  14     3433.57     3393.17    236.52 o
   0  13  14      338.10      384.85     74.38 o
   1  13  14     1732.79     1649.98    126.85 o
   2  13  14      511.78      534.08     79.10 o
   3  13  14     2961.23     2829.66    180.40 o
   4  13  14      354.10      399.78     67.26 o
   5  13  14     1410.04     1354.54    105.95 o
   6  13  14     5063.52     4984.99    212.23 o
   7  13  14      563.04      479.71     73.27 o
   8  13  14     2420.78     2566.04    191.20 o
   9  13  14     1570.04     1720.90    261.50 o
   2  14  14     4264.28     4082.88    239.34 o
   3  14  14      145.50      124.30     49.96 o
   4  14  14     1829.89     1759.40    146.65 o
   5  14  14     2703.89     2746.30    152.32 o
   6  14  14       71.05       27.29     44.05 o
   7  14  14     2463.41     2575.27    149.21 o
   8  14  14     1990.65     2180.23    181.12 o
  -1  -5  15      814.35      669.07    193.10 o
   0  -5  15     1874.00     1856.39    183.32 o
   1  -5  15        1.70      -12.10     56.01 o
   2  -5  15     2912.16     3184.30    316.36 o
   3  -5  15     2429.65     2579.36    209.52 o
   4  -5  15       48.08       14.98     57.84 o
   5  -5  15     2252.98     2261.78    369.45 o
   6  -5  15      127.07      162.40    101.54 o
  -2  -4  15     1706.03     1995.80    288.58 o
  -1  -4  15     1893.78     2127.62    290.00 o
   0  -4  15      570.51      483.22    109.84 o
   1  -4  15     4169.55     4575.39    443.91 o
   2  -4  15      519.46      556.76    110.21 o
   3  -4  15     1266.84     1205.61    177.06 o
   4  -4  15     2492.96     2527.07    205.54 o
   5  -4  15       14.35      -31.56     82.65 o
   6  -4  15     2573.91     2222.13    208.42 o
   7  -4  15      659.74      787.66    134.89 o
  -3  -3  15     2798.07     3126.59    356.27 o
  -2  -3  15      405.31      575.01    178.85 o
  -1  -3  15      398.16      373.37    149.63 o
   0  -3  15     2648.89     2759.63    318.50 o
   1  -3  15      154.79      116.86     66.38 o
   2  -3  15     2826.99     2878.92    216.90 o
   3  -3  15     1566.43     1749.83    169.57 o
   4  -3  15     1240.62     1140.86    184.55 o
   5  -3  15     2361.69     1907.11    182.52 o
   6  -3  15      337.25      275.93     90.15 o
   7  -3  15     1810.21     1085.71    282.16 o
   8  -3  15     1913.93     1903.65    362.32 o
   9  -3  15      568.12      616.02    129.19 o
  -4  -2  15     1924.18     2233.07    315.65 o
  -3  -2  15       42.17       50.59    109.73 o
  -2  -2  15     2447.90     2500.98    307.81 o
  -1  -2  15     2042.23     2034.28    282.16 o
   0  -2  15       22.35       43.46     93.34 o
   1  -2  15     3321.86     3517.45    185.85 o
   2  -2  15      686.07      558.85    183.01 o
   3  -2  15     1813.85     1910.29    140.02 o
   4  -2  15     1343.37     1605.75    169.19 o
   5  -2  15      367.48      395.37     75.32 o
   6  -2  15     5691.71     5663.08    257.52 o
   7  -2  15     1762.63     1930.25    298.78 o
   8  -2  15     1836.07     1950.46    155.62 o
   9  -2  15     2929.42     2782.05    295.34 o
  10  -2  15       51.17       62.88     72.95 o
  -4  -1  15        7.29       60.57    123.27 o
  -3  -1  15     3094.63     3053.91    348.43 o
  -2  -1  15     1727.56     1676.45    176.71 o
  -1  -1  15      957.56      881.71    128.91 o
   0  -1  15     2934.92     2989.86    265.77 o
   1  -1  15      261.49      263.55     65.75 o
   2  -1  15     2913.37     2937.14    186.10 o
   3  -1  15     2235.52     2168.74    146.54 o
   4  -1  15      545.40      601.61     88.54 o
   5  -1  15     5359.26     5399.92    242.61 o
   6  -1  15      216.96      211.57     63.47 o
   7  -1  15     1618.70     1744.33    142.10 o
   8  -1  15     2958.25     3057.74    188.91 o
   9  -1  15       37.91       43.29     58.49 o
  10  -1  15     3730.73     3834.63    273.03 o
  -4   0  15     2210.31     1105.85    230.86 o
  -3   0  15      170.17      246.32     87.29 o
  -2   0  15     1391.76     1311.06    208.06 o
  -1   0  15     1625.20     2143.58    184.73 o
   0   0  15       21.90       36.21     52.04 o
   1   0  15     7349.33     7191.00    360.68 o
   2   0  15     1055.71     1009.13    106.60 o
   3   0  15     1640.99     1652.61    182.33 o
   4   0  15     1434.32     1696.38    130.91 o
   5   0  15       28.82      -35.62     31.45 o
   6   0  15     4573.76     4738.20    270.55 o
   7   0  15     2090.70     1984.49    178.46 o
   8   0  15      353.53      370.45     78.90 o
   9   0  15     2559.58     2991.33    189.37 o
  10   0  15      392.93      444.38     90.14 o
  11   0  15     1373.57     1537.71    186.05 o
  -5   1  15     2704.65     3148.70    251.19 o
  -4   1  15       78.42       80.13     75.85 o
  -3   1  15     1870.98     1652.32    173.67 o
  -2   1  15      626.41      654.62    117.21 o
  -1   1  15      820.84      894.93    127.72 o
   0   1  15     3796.95     1573.27    229.43 o
   1   1  15      312.08      187.89     68.17 o
   2   1  15     5350.80     5344.34    202.05 o
   3   1  15     3051.01     2925.17    225.47 o
   4   1  15     4581.49     4487.38    209.39 o
   5   1  15     5075.46     5115.81    198.07 o
   6   1  15      486.52      512.36     68.60 o
   7   1  15     2121.68     2086.03    184.55 o
   8   1  15     4307.43     4227.26    216.68 o
   9   1  15        3.59       37.00     46.33 o
  10   1  15     2929.83     2905.28    190.66 o
  11   1  15      517.64      553.05     99.49 o
  -5   2  15       19.15      -30.13     68.53 o
  -4   2  15     1370.37     1473.00    172.60 o
  -3   2  15      687.11      580.63    112.58 o
  -2   2  15     2207.09     2145.37    188.32 o
  -1   2  15     2445.25     2495.40    195.68 o
   0   2  15      152.77      117.23     48.20 o
   1   2  15     2781.45     2928.34    161.94 o
   2   2  15     1421.53     1404.29    159.55 o
   3   2  15     2727.89     2734.61    134.74 o
   4   2  15     5650.30     5450.42    237.58 o
   5   2  15       69.05      103.28     63.98 o
   6   2  15     2265.19     2361.81    153.05 o
   7   2  15     1761.64     1949.28    122.91 o
   8   2  15      167.20      153.63     48.52 o
   9   2  15     6230.29     5986.54    234.57 o
  10   2  15       62.89      124.77     59.64 o
  11   2  15     2230.10     2309.28    174.23 o
  12   2  15     2113.91     2295.78    318.50 o
  -5   3  15      764.63      871.97    148.55 o
  -4   3  15       36.37      108.03     67.41 o
  -3   3  15     1830.35     2207.78    198.84 o
  -2   3  15     1750.02     1912.44    178.81 o
  -1   3  15     1177.53     1298.72    118.40 o
   0   3  15     4234.27     4139.80    250.65 o
   1   3  15      469.70      462.81    102.19 o
   2   3  15     4621.19     4460.76    179.37 o
   3   3  15     2071.37     2076.82    117.71 o
   4   3  15      513.46      501.96     64.33 o
   5   3  15     3089.43     3158.69    168.48 o
   6   3  15     1575.29     1539.54    106.77 o
   7   3  15     2427.03     2336.99    134.14 o
   8   3  15     2073.53     2047.88    127.74 o
   9   3  15      329.36      274.79     59.68 o
  10   3  15     3740.53     3799.30    182.25 o
  11   3  15     1102.40      857.33    139.39 o
  12   3  15      537.18      616.46    125.14 o
  -5   4  15      316.11      198.80    120.42 o
  -4   4  15     2049.28     2269.29    207.43 o
  -3   4  15     1494.57     1503.24    212.69 o
  -2   4  15     3356.14     3472.01    253.97 o
  -1   4  15     4035.87     4323.06    209.29 o
   0   4  15        1.51       -2.71     40.84 o
   1   4  15     5576.50     5668.14    245.07 o
   2   4  15     2262.35     2334.41    126.87 o
   3   4  15     2974.45     2947.59    136.84 o
   4   4  15     3341.60     3501.94    153.08 o
   5   4  15       76.41       13.78     31.50 o
   6   4  15     4844.50     4913.48    223.27 o
   7   4  15     1513.37     1515.14    106.97 o
   8   4  15      753.36      709.97     80.06 o
   9   4  15     5240.21     4872.47    202.92 o
  10   4  15      260.39      214.53     75.39 o
  11   4  15     1846.51     1881.97    156.16 o
  12   4  15     1417.52     1685.51    157.43 o
  -5   5  15     1826.21     2344.94    306.39 o
  -4   5  15       36.40       66.98     88.35 o
  -3   5  15     3141.56     3749.71    249.37 o
  -2   5  15     2723.12     2828.32    239.93 o
  -1   5  15     2419.39     2253.54    203.59 o
   0   5  15     3132.66     3214.76    173.40 o
   1   5  15      339.08      317.27     65.44 o
   2   5  15     1765.82     1683.42    162.17 o
   3   5  15     1412.44     1446.25     75.25 o
   4   5  15      302.22      247.25     58.11 o
   5   5  15     6532.16     6491.59    229.24 o
   6   5  15     1955.53     1858.57    114.23 o
   7   5  15     2541.51     2593.02    134.32 o
   8   5  15     3768.54     3613.89    163.01 o
   9   5  15        5.29      -23.43     35.95 o
  10   5  15     5141.97     5161.35    247.02 o
  11   5  15     1176.51     1165.21    126.82 o
  12   5  15     1745.14     1985.38    166.24 o
  -4   6  15     1704.67     1856.38    186.67 o
  -3   6  15     1258.42      904.02    369.80 o
  -2   6  15     1740.40     2058.11    181.86 o
  -1   6  15     2512.14     2606.64    269.69 o
   0   6  15        8.25       -7.05     39.95 o
   1   6  15     3800.69     3615.82    183.15 o
   2   6  15     1740.48     1672.92     86.19 o
   3   6  15     2277.61     2368.43    108.36 o
   4   6  15      825.80      856.79     93.93 o
   5   6  15      178.64      140.20     42.52 o
   6   6  15     5732.40     5551.67    208.12 o
   7   6  15     7994.16     7636.50    261.48 o
   8   6  15     2204.92     2244.46    228.57 o
   9   6  15     4486.40     4507.15    219.49 o
  10   6  15      202.43      172.67     72.16 o
  11   6  15     3854.82     3815.10    260.51 o
  12   6  15     3281.94     3476.00    214.61 o
  -4   7  15       11.61        0.11     65.35 o
  -3   7  15     1905.34     1699.69    176.71 o
  -2   7  15     3310.58     3218.35    387.26 o
  -1   7  15      847.16      985.91    218.39 o
   0   7  15     4515.66     4589.76    263.36 o
   1   7  15      706.99      676.33     74.56 o
   2   7  15     2097.47     1990.47    178.61 o
   3   7  15     1622.03     1546.05    144.63 o
   4   7  15     2955.86     2697.18    213.40 o
   5   7  15     2904.91     2720.91    153.40 o
   6   7  15     1580.15     1611.32    121.06 o
   7   7  15     1940.54     1895.98    133.27 o
   8   7  15     3729.06     4025.44    234.54 o
   9   7  15      228.42      223.17     62.76 o
  10   7  15     3455.36     3320.97    193.28 o
  11   7  15      913.33      981.49    118.10 o
  12   7  15     1011.28     1037.07    170.88 o
  -3   8  15      289.13      301.24     90.90 o
  -2   8  15      719.25      739.70    124.01 o
  -1   8  15     2818.65     3088.23    274.68 o
   0   8  15      207.50      228.92     56.50 o
   1   8  15     3431.67     3497.86    221.34 o
   2   8  15     1632.50     1655.60     96.01 o
   3   8  15     2012.16     1831.94    180.60 o
   4   8  15     7880.47     7700.85    282.70 o
   5   8  15      137.38      130.78     48.05 o
   6   8  15     2795.59     2688.30    156.46 o
   7   8  15      880.11      833.91     94.27 o
   8   8  15       14.88      -15.99     37.14 o
   9   8  15     5326.07     5001.30    239.48 o
  10   8  15      258.33      170.06     77.31 o
  11   8  15     2536.63     2593.12    212.90 o
  12   8  15     2057.19     1874.44    263.28 o
  -3   9  15     1447.15     1359.69    133.56 o
  -2   9  15     1834.22     1823.43    138.03 o
  -1   9  15      250.27      145.24     53.86 o
   0   9  15     5954.23     5919.46    243.92 o
   1   9  15      380.65      368.36     57.38 o
   2   9  15     2725.83     2498.30    120.03 o
   3   9  15     1473.30     1524.18     92.19 o
   4   9  15      130.01      125.45     37.22 o
   5   9  15     4324.17     4338.49    200.88 o
   6   9  15     1687.17     1822.70    144.93 o
   7   9  15     2223.27     2422.87    158.60 o
   8   9  15     4141.71     3975.13    204.07 o
   9   9  15        6.58        0.77     47.58 o
  10   9  15     2952.85     3109.77    227.98 o
  11   9  15     2195.55     2197.14    204.05 o
  12   9  15     1264.83     1298.89    254.73 o
  -2  10  15     1856.25     2039.79    148.71 o
  -1  10  15     3396.55     3242.35    176.58 o
   0  10  15        8.78       49.24     44.52 o
   1  10  15     1369.41     1657.26    113.64 o
   2  10  15      358.73      428.40     57.43 o
   3  10  15     1224.53     1056.58     81.10 o
   4  10  15     4596.16     4629.58    170.30 o
   5  10  15      304.93      282.86     47.27 o
   6  10  15     1740.66     2107.67    248.67 o
   7  10  15     2621.49     2718.44    198.01 o
   8  10  15     1981.56     2441.70    194.23 o
   9  10  15     5588.40     5316.70    302.92 o
  10  10  15      136.39      170.31     78.29 o
  11  10  15     1618.54     1599.32    178.78 o
  -1  11  15      150.72      104.43     55.98 o
   0  11  15     1832.58     1878.32    135.95 o
   1  11  15      662.88      653.41     83.07 o
   2  11  15     2093.25     2097.78    132.83 o
   3  11  15     2167.23     2151.79    168.60 o
   4  11  15       28.60       -2.85     36.35 o
   5  11  15     3881.29     3821.16    173.00 o
   6  11  15     1861.64     1492.93    471.34 o
   7  11  15     2121.43     2022.83    173.81 o
   8  11  15     1758.07     1731.27    243.69 o
   9  11  15      425.53      483.77    127.90 o
  10  11  15     6052.95     5976.58    334.83 o
  11  11  15     1226.57     1027.21    281.81 o
   0  12  15        6.72        6.02     46.22 o
   1  12  15     2557.94     2578.19    319.57 o
   2  12  15     2144.13     2005.67    154.32 o
   3  12  15      591.83      576.26     78.30 o
   4  12  15     2292.77     2351.92    138.71 o
   5  12  15      387.03      345.32     63.63 o
   6  12  15     1503.33     1430.66    466.71 o
   7  12  15     4146.95     4178.67    253.36 o
   8  12  15      637.68      727.76    153.91 o
   9  12  15     2206.47     2265.85    193.55 o
  10  12  15       19.16       15.88     63.32 o
   1  13  15     1135.51     1106.60    110.10 o
   2  13  15     1185.17     1271.15    113.29 o
   3  13  15     1655.81     1521.17    118.39 o
   4  13  15       16.58       67.33     46.52 o
   5  13  15     2613.76     2652.79    148.34 o
   6  13  15     1643.69     1683.38    159.48 o
   7  13  15      900.94      895.76    129.46 o
   8  13  15     2690.37     2757.66    209.33 o
   9  13  15       40.23       56.17     63.79 o
   4  14  15     1859.89     1953.09    134.36 o
   5  14  15      196.48      287.40     66.78 o
   6  14  15     2562.74     2409.81    220.88 o
   0  -4  16     1175.13     1332.08    216.97 o
   1  -4  16     1588.87     1709.85    180.46 o
   2  -4  16      994.39     1017.57    167.44 o
   3  -4  16     2991.52     3096.64    236.80 o
   4  -4  16      162.39      161.02    119.35 o
   5  -4  16     1646.06     1597.39    180.74 o
  -1  -3  16     1828.83      739.61    199.51 o
   0  -3  16      398.55      269.68     91.01 o
   1  -3  16     2164.21     2228.73    199.82 o
   2  -3  16     2641.36     2752.18    344.51 o
   3  -3  16       70.08       75.92     62.34 o
   4  -3  16     1254.80     1173.93    153.67 o
   5  -3  16     1279.63     1512.61    169.65 o
   6  -3  16      472.59      471.05    113.01 o
   7  -3  16     2328.31     2438.82    222.23 o
  -2  -2  16     2781.24     2498.85    327.05 o
  -1  -2  16       34.68       68.40    109.73 o
   0  -2  16     2189.63     2243.05    299.26 o
   1  -2  16     1899.02     1958.98    326.70 o
   2  -2  16      279.75      249.47     96.19 o
   3  -2  16     2442.94     2225.69    196.67 o
   4  -2  16       75.03       46.60     60.95 o
   5  -2  16     1354.57      980.17    140.80 o
   6  -2  16     3690.95     2788.99    575.73 o
   7  -2  16      417.89      438.26    114.23 o
   8  -2  16     2912.83     2972.96    245.51 o
  -3  -1  16     1200.26     1395.14    255.09 o
  -2  -1  16      954.25      893.51    215.90 o
  -1  -1  16     2092.33     2738.26    330.61 o
   0  -1  16      937.53      972.17    139.80 o
   1  -1  16      650.42      683.50     97.50 o
   2  -1  16     2220.10     2277.50    199.29 o
   3  -1  16      285.40      220.73     63.08 o
   4  -1  16     1787.26     1987.59    152.91 o
   5  -1  16     1846.66     1922.83    147.81 o
   6  -1  16     2437.19     2325.23    164.20 o
   7  -1  16     2603.26     3030.07    229.67 o
   8  -1  16        3.36        0.32     48.91 o
   9  -1  16     1956.50     2245.25    209.21 o
  -3   0  16      634.72      649.83    199.51 o
  -2   0  16     1875.23     1987.99    191.63 o
  -1   0  16       67.16       92.73     68.86 o
   0   0  16     2470.36     2677.94    230.86 o
   1   0  16     3373.16     3271.91    187.00 o
   2   0  16       62.79       63.86     48.02 o
   3   0  16     4436.79     4557.43    222.90 o
   4   0  16       35.01       70.55     45.66 o
   5   0  16     3697.68     3345.35    186.23 o
   6   0  16     1493.26     1626.27    137.82 o
   7   0  16        6.13       -5.91     42.47 o
   8   0  16     2656.70     3084.81    396.88 o
   9   0  16      621.37      418.60     87.98 o
  10   0  16      757.02      746.71    112.44 o
  -3   1  16     1743.56     1935.36    193.86 o
  -2   1  16        4.12      -29.89     56.15 o
  -1   1  16     2159.91     2537.79    318.86 o
   0   1  16      638.61      744.46    136.09 o
   1   1  16     1234.64     1150.70    143.93 o
   2   1  16     3756.64     3904.76    232.41 o
   3   1  16      118.17      103.99     53.99 o
   4   1  16     4507.03     4765.03    227.32 o
   5   1  16      398.12      358.65    162.68 o
   6   1  16      578.86      617.66     91.54 o
   7   1  16     2367.15     2566.91    171.62 o
   8   1  16      101.06      115.94     59.38 o
   9   1  16     2029.44     1708.51    255.14 o
  10   1  16     1572.74     1621.11    153.27 o
  11   1  16       89.70       51.75     60.66 o
  -4   2  16     1340.81     1330.60    178.33 o
  -3   2  16      736.57      728.66    135.74 o
  -2   2  16     3094.95     2983.77    230.80 o
  -1   2  16       87.29       -4.04     60.92 o
   0   2  16     2384.61     2627.71    295.34 o
   1   2  16     2725.97     2999.52    222.13 o
   2   2  16      145.75      190.26     82.46 o
   3   2  16     6163.11     6177.82    228.24 o
   4   2  16      140.50       81.19     39.85 o
   5   2  16     2238.66     2526.40    140.23 o
   6   2  16     2841.99     2783.45    147.28 o
   7   2  16      280.86      311.97     69.46 o
   8   2  16     3107.49     2942.48    225.20 o
   9   2  16     1653.41     1407.69    280.20 o
  10   2  16     1491.70     1390.00    141.44 o
  11   2  16     1534.95     1699.53    193.42 o
  -4   3  16      825.29     1115.96    164.44 o
  -3   3  16     1056.47     1162.07    159.63 o
  -2   3  16      103.74       42.24     65.06 o
  -1   3  16     3648.82     3625.80    241.86 o
   0   3  16     1619.69     1784.00    175.35 o
   1   3  16     1361.14     1212.55    143.30 o
   2   3  16     3167.85     3386.71    172.68 o
   3   3  16       30.63        3.63     34.94 o
   4   3  16     5652.94     5383.10    241.81 o
   5   3  16     2334.90     2494.23    137.01 o
   6   3  16     1637.75     1616.97    125.51 o
   7   3  16     2465.24     2501.66    142.63 o
   8   3  16      181.54      145.82     51.74 o
   9   3  16     2988.59     3012.41    162.94 o
  10   3  16     1459.54     1504.89    247.60 o
  11   3  16      376.71      397.04    122.20 o
  -4   4  16      200.16      227.30    129.68 o
  -3   4  16      137.47      110.20     82.30 o
  -2   4  16     5217.17     4818.85    398.30 o
  -1   4  16       89.21       86.03     55.84 o
   0   4  16     2042.54     2288.74    156.03 o
   1   4  16     1243.40     1326.69    120.23 o
   2   4  16      888.22      835.47     86.47 o
   3   4  16     5358.91     5312.18    205.94 o
   4   4  16       14.10       26.48     36.22 o
   5   4  16     1681.87     1769.01    116.22 o
   6   4  16     1540.82     1433.06    107.42 o
   7   4  16       13.22       12.02     35.15 o
   8   4  16     2884.81     2949.70    155.94 o
   9   4  16      447.13      485.35     84.51 o
  10   4  16     1775.22     1740.98    148.24 o
  11   4  16     2663.14     2744.86    189.50 o
  12   4  16       27.98       -9.93     66.14 o
  -4   5  16     1091.44     1144.32    222.31 o
  -3   5  16     2430.44     2168.23    287.15 o
  -2   5  16      411.32      321.40     93.14 o
  -1   5  16     3297.05     3375.76    188.82 o
   0   5  16      661.42      458.27     79.50 o
   1   5  16      908.15     1005.90    109.29 o
   2   5  16     3304.22     3359.92    212.37 o
   3   5  16       42.28       17.46     33.15 o
   4   5  16     4831.70     4647.13    213.81 o
   5   5  16     2244.77     2363.50    176.60 o
   6   5  16      236.21      265.11     62.31 o
   7   5  16     3061.62     3025.03    264.01 o
   8   5  16      140.77       57.90     45.97 o
   9   5  16     3639.50     3584.68    199.15 o
  10   5  16     2022.61     2456.23    173.01 o
  11   5  16      751.00      910.91    150.41 o
  12   5  16     3767.64     3750.60    225.05 o
  -3   6  16      670.64      767.40    181.70 o
  -2   6  16     4629.47     5010.16    297.37 o
  -1   6  16      350.21      323.24     91.40 o
   0   6  16     2511.57     2527.65    200.94 o
   1   6  16     3214.70     2957.26    203.29 o
   2   6  16       54.85       49.70     30.53 o
   3   6  16     3531.06     3671.48    185.75 o
   4   6  16      480.16      454.24     64.26 o
   5   6  16     2394.05     2486.85    133.97 o
   6   6  16     1795.56     1700.87    161.72 o
   7   6  16       14.99       30.46     42.97 o
   8   6  16     3443.14     3557.55    189.51 o
   9   6  16     2316.64     2361.40    162.89 o
  10   6  16     2806.68     2806.28    180.80 o
  11   6  16     1946.56     2329.21    174.74 o
  12   6  16        0.42        5.47     57.87 o
  -3   7  16     1916.89     1927.44    242.26 o
  -2   7  16      129.23      138.09     72.50 o
  -1   7  16     3151.85     2841.10    299.62 o
   0   7  16     2163.08     2296.86    191.70 o
   1   7  16      614.24      692.41     78.82 o
   2   7  16     3724.58     3816.97    152.99 o
   3   7  16        8.81      -46.78     31.72 o
   4   7  16     5264.03     5367.15    344.37 o
   5   7  16     1512.33     1488.64    121.59 o
   6   7  16     1267.04     1195.30    113.14 o
   7   7  16     2154.28     2207.52    149.59 o
   8   7  16      870.86      897.69    121.74 o
   9   7  16     1044.62     1094.54    116.39 o
  10   7  16     2982.49     2761.77    180.39 o
  11   7  16      604.77      793.30    110.72 o
  12   7  16     3020.32     2911.24    439.64 o
  -2   8  16     2248.25     2260.83    204.06 o
  -1   8  16      673.05      602.59    118.08 o
   0   8  16     2462.62     2340.08    143.45 o
   1   8  16     4121.93     4036.37    186.09 o
   2   8  16      520.77      525.97     84.85 o
   3   8  16     2126.74     2281.13    113.67 o
   4   8  16      789.49      809.48     93.39 o
   5   8  16     4295.83     4006.72    196.22 o
   6   8  16     2170.90     2349.57    153.24 o
   7   8  16      853.60      784.13    107.40 o
   8   8  16      261.77      294.15     67.48 o
   9   8  16     3380.46     3336.02    199.70 o
  10   8  16     1611.53     1572.54    212.62 o
  11   8  16     4823.94     5202.13    312.26 o
  -2   9  16       35.06        1.79     48.75 o
  -1   9  16     3788.29     3586.53    188.75 o
   0   9  16     1494.97     1308.59    178.45 o
   1   9  16      276.26      228.71     54.20 o
   2   9  16     1451.11     1420.88     94.22 o
   3   9  16      174.02      147.92     43.51 o
   4   9  16     3463.27     3616.56    216.76 o
   5   9  16     2174.64     2309.14    149.45 o
   6   9  16      280.39      254.83     62.48 o
   7   9  16     2816.13     2987.05    173.29 o
   8   9  16      348.15      287.36     66.82 o
   9   9  16     4253.93     3704.42    247.38 o
  10   9  16     2207.36     2228.44    222.31 o
  11   9  16      611.22      491.85    203.07 o
  -1  10  16       36.87       67.92     50.80 o
   0  10  16      815.27      824.69    133.08 o
   1  10  16      347.06      372.68     66.02 o
   2  10  16      397.82      408.38     67.54 o
   3  10  16     4426.92     4489.31    171.82 o
   4  10  16     2452.24     2484.92    195.21 o
   5  10  16      649.07      695.40    112.85 o
   6  10  16     4880.15     4237.75    257.15 o
   7  10  16       48.05      -19.98     41.63 o
   8  10  16     2660.68     2620.46    203.54 o
   9  10  16      781.66      757.94    212.33 o
  10  10  16      752.13      678.90    125.91 o
  11  10  16     2738.47     2785.83    441.77 o
   0  11  16     1137.54     1143.11    113.88 o
   1  11  16     2107.10     1946.60    159.48 o
   2  11  16     4537.81     4403.74    218.57 o
   3  11  16      281.95      280.47     63.62 o
   4  11  16     2190.10     2210.15    187.86 o
   5  11  16     2002.77     1583.69    566.82 o
   6  11  16       73.14       26.79     57.88 o
   7  11  16     2465.07     2656.28    458.51 o
   8  11  16      220.24      193.87     77.97 o
   9  11  16     1673.78     1695.74    173.68 o
  10  11  16     1276.23     1214.11    257.94 o
   1  12  16     2127.84     2277.61    150.04 o
   2  12  16      159.34      193.05     59.40 o
   3  12  16     2780.86     2911.55    226.86 o
   4  12  16      784.69      795.38    157.41 o
   5  12  16      863.06      908.25    234.42 o
   6  12  16     2436.99     2558.11    225.52 o
   7  12  16       20.25       51.62     60.78 o
   8  12  16     2765.18     3177.34    228.99 o
   9  12  16     1063.78      910.03    138.75 o
   3  13  16       49.02       25.30     48.82 o
   4  13  16     1186.42     1220.03    108.65 o
   5  13  16     1893.87     1926.14    178.67 o
   6  13  16      104.39       84.95     64.67 o
   7  13  16     2995.22     2948.47    221.01 o
   2  -3  17      470.78      528.74    118.69 o
   3  -3  17     1856.98     1568.34    181.55 o
   4  -3  17     1255.72     1400.59    173.62 o
   5  -3  17       12.65      -10.98     65.82 o
   0  -2  17     1883.47     1553.68    184.42 o
   1  -2  17      124.17      130.82    157.83 o
   2  -2  17     1717.38     2019.66    199.19 o
   3  -2  17      392.99      308.65     91.59 o
   4  -2  17      453.43      572.30    173.50 o
   5  -2  17     3225.74     3362.10    254.22 o
   6  -2  17      193.22      129.25     78.30 o
   7  -2  17     2266.97     1648.30    503.40 o
  -1  -1  17      376.19      473.83    181.70 o
   0  -1  17      229.30      241.55    143.22 o
   1  -1  17     2972.22     3068.35    243.14 o
   2  -1  17      137.80       81.77     72.08 o
   3  -1  17     1640.28     2079.61    158.32 o
   4  -1  17     2195.65     2058.42    232.96 o
   5  -1  17      173.62      120.71     64.00 o
   6  -1  17     3144.37     2944.53    191.46 o
   7  -1  17      244.11      288.64     76.08 o
   8  -1  17     1829.53     1887.42    196.74 o
  -2   0  17      129.59      167.44    128.26 o
  -1   0  17      749.89      907.57    145.39 o
   0   0  17     2957.74     3214.24    247.20 o
   1   0  17        1.86       38.87     51.61 o
   2   0  17     2953.32     3060.42    201.56 o
   3   0  17     1004.06     1058.57    118.92 o
   4   0  17     2217.52     2217.70    162.02 o
   5   0  17     3332.92     3719.81    205.84 o
   6   0  17      111.13       74.53     53.03 o
   7   0  17     2444.26     2707.69    184.56 o
   8   0  17     1728.24     2037.25    263.98 o
   9   0  17      391.89      396.52     90.98 o
  -2   1  17     2068.13     2199.25    207.24 o
  -1   1  17     1198.59     1161.42    158.93 o
   0   1  17      388.21      335.31     99.01 o
   1   1  17     3402.75     3564.07    203.67 o
   2   1  17      313.57      264.23     70.43 o
   3   1  17     2217.59     2181.71    159.82 o
   4   1  17     1682.03     1380.23    131.23 o
   5   1  17      506.52      319.64     77.24 o
   6   1  17     3477.49     3315.60    241.82 o
   7   1  17      365.26      327.52     74.99 o
   8   1  17     1004.09     1150.73    131.13 o
   9   1  17     3288.19     3149.82    284.30 o
  10   1  17       29.14      -20.22     49.06 o
  -2   2  17      119.26       66.22     76.45 o
  -1   2  17      578.76      826.21    298.55 o
   0   2  17     1988.77     1872.27    188.04 o
   1   2  17       34.44       55.78     60.64 o
   2   2  17     2111.14     1996.26    153.75 o
   3   2  17      943.95      855.86    197.65 o
   4   2  17      318.85      280.52     69.25 o
   5   2  17     6048.77     6299.20    291.62 o
   6   2  17        0.67       10.66     43.18 o
   7   2  17     3255.20     3342.34    199.43 o
   8   2  17      948.94      993.12    120.64 o
   9   2  17       60.67       39.73     60.61 o
  10   2  17     1796.44     1830.11    198.25 o
  -2   3  17     1440.53     1413.75    228.37 o
  -1   3  17     2148.16     2301.22    207.84 o
   0   3  17       40.86       79.38     61.71 o
   1   3  17     2576.03     2714.49    317.08 o
   2   3  17       90.04      105.92     57.11 o
   3   3  17     7378.15     6902.07    293.79 o
   4   3  17     3764.49     3844.70    173.30 o
   5   3  17      351.98      427.35     70.16 o
[truncated: 15,145 more chars]
